# Supplementary material for: Systematic analysis of enhancer regulatory circuit perturbation driven by copy number variations in malignant glioma
Source: Theranostics. 2021 Jan 1;11(7):3060–73. doi: 10.7150/thno.54150 (PMC7847679; doi:10.7150/thno.54150)
Supplement: Supplementary file 2 — Supplementary table 1. [file thnov11p3060s2.xlsx]

## Sheet: Sheet1
MAML2	siRNA-1	AAGCGGAGCAAATACAGGAGA
	siRNA-2	AAGAGTTTGTCTCTCTTGATA
	siRNA-3	AAGGCTAGGAAACCTTAGAGG
FAM84B	siRNA-1	AAGCTGATTAAGTGTCTGTGC
	siRNA-2	AAGGTAGTTCCAGTTAGGAAA
	siRNA-3	AACCTTGCATTTGAAAGTAAG
CDK6	siRNA-1	AAGCAGTAAATTTGCTAGCAG
	siRNA-2	AAGGAAACCGCCTAGTTTACT
	siRNA-3	AAGAACGGAGGCCGTTTCGTG
