# Supplementary material for: Systematic analysis of enhancer regulatory circuit perturbation driven by copy number variations in malignant glioma
Source: Theranostics. 2021 Jan 1;11(7):3060–73. doi: 10.7150/thno.54150 (PMC7847679; doi:10.7150/thno.54150)
Supplement: Supplementary file 3 — Supplementary table 2. [file thnov11p3060s3.xlsx]

## Sheet: Sheet1
Stages	target gene	enhancer	FDR
G2 amp	PTBP1	en_chr19:778993-779222	0.0102456
G2 amp	PTBP1	en_chr19:782330-783005	0.0102456
G2 amp	WNK1	en_chr12:825731-826001	4.84859e-06
G2 amp	WNK1	en_chr12:833741-833842	4.84859e-06
G2 amp	TAF2	en_chr8:120684106-120684406	2.76802e-05
G2 amp	ANKRD10	en_chr13:111526935-111527249	0.0539023
G2 amp	ANKRD10	en_chr13:111544033-111544176	0.0539023
G2 amp	ANKRD10	en_chr13:111589420-111590157	0.0539023
G2 amp	ANKRD10	en_chr13:111594578-111594832	0.0539023
G2 amp	ANKRD10	en_chr13:111659256-111659421	0.0539023
G2 amp	LRP5L	en_chr22:25815594-25815803	0.0685207
G2 amp	LRP5L	en_chr22:25844657-25845002	0.0685207
G2 amp	NDRG1	en_chr8:134287657-134287800	0.0218524
G2 amp	NDRG1	en_chr8:134403538-134403742	0.0218524
G2 amp	NDRG1	en_chr8:134415744-134416227	0.0218524
G2 amp	TRPS1	en_chr8:115707569-115707650	0.0172045
G2 amp	TRPS1	en_chr8:115953309-115953537	0.0172045
G2 amp	TRPS1	en_chr8:116112760-116113320	0.0172045
G2 amp	TRPS1	en_chr8:116189630-116189772	0.0172045
G2 amp	TRPS1	en_chr8:116450341-116450508	0.0172045
G2 amp	TRPS1	en_chr8:116454411-116454736	0.0172045
G2 amp	TRPS1	en_chr8:116463689-116463880	0.0172045
G2 amp	TRPS1	en_chr8:116507305-116507631	0.0172045
G2 amp	TRPS1	en_chr8:116660380-116660747	0.0172045
G2 amp	TRPS1	en_chr8:116678291-116678885	0.0172045
G2 amp	TRPS1	en_chr8:116879779-116880131	0.0172045
G2 amp	TRPS1	en_chr8:116990613-116990894	0.0172045
G2 amp	CHRAC1	en_chr8:141555144-141555348	2.7308e-06
G2 amp	DENND3	en_chr8:142082969-142083325	0.067017
G2 amp	DENND3	en_chr8:142096370-142097040	0.067017
G2 amp	DENND3	en_chr8:142099799-142100197	0.067017
G2 amp	DENND3	en_chr8:142103714-142103901	0.067017
G2 amp	DENND3	en_chr8:142105625-142105840	0.067017
G2 amp	DENND3	en_chr8:142106680-142106937	0.067017
G2 amp	DENND3	en_chr8:142182442-142182863	0.067017
G2 amp	DENND3	en_chr8:142215999-142216277	0.067017
G2 amp	TECTA	en_chr11:120895811-120895984	0.026233
G2 amp	HSPA8	en_chr11:122949899-122950101	0.0574349
G2 amp	HSPA8	en_chr11:122956299-122956503	0.0574349
G2 amp	HSPA8	en_chr11:122989373-122989577	0.0574349
G2 amp	HSPA8	en_chr11:122993000-122993335	0.0574349
G2 amp	DCPS	en_chr11:126181564-126181596	0.000359379
G2 amp	UPK2	en_chr11:118782911-118783378	0.00608712
G2 amp	UPK2	en_chr11:118784118-118784508	0.00608712
G2 amp	MYCN	en_chr2:16149011-16149377	0.0505578
G2 amp	MYCN	en_chr2:16210180-16210466	0.0505578
G2 amp	COL4A2	en_chr13:110441173-110441468	0.039944
G2 amp	COL4A2	en_chr13:110709567-110709794	0.039944
G2 amp	COL4A2	en_chr13:110746992-110747342	0.039944
G2 amp	COL4A2	en_chr13:110759166-110759376	0.039944
G2 amp	COL4A2	en_chr13:110762303-110762556	0.039944
G2 amp	COL4A2	en_chr13:110780432-110780795	0.039944
G2 amp	COL4A2	en_chr13:110781860-110782469	0.039944
G2 amp	COL4A2	en_chr13:110785109-110785340	0.039944
G2 amp	COL4A2	en_chr13:110787215-110787446	0.039944
G2 amp	COL4A2	en_chr13:110789248-110789736	0.039944
G2 amp	COL4A2	en_chr13:110790027-110791241	0.039944
G2 amp	COL4A2	en_chr13:110850022-110850027	0.039944
G2 amp	COL4A2	en_chr13:110932842-110933175	0.039944
G2 amp	CARS2	en_chr13:111564894-111565358	0.0134051
G2 amp	MYC	en_chr8:128811691-128811973	0.0452007
G2 amp	MYC	en_chr8:128822251-128823013	0.0452007
G2 amp	MYC	en_chr8:128825013-128825274	0.0452007
G2 amp	MYC	en_chr8:128843918-128844302	0.0452007
G2 amp	MYC	en_chr8:128888391-128888698	0.0452007
G2 amp	MYC	en_chr8:128910613-128910985	0.0452007
G2 amp	MYC	en_chr8:128919831-128920544	0.0452007
G2 amp	FXYD2	en_chr11:117693971-117694128	0.00229016
G2 amp	FXYD2	en_chr11:117721707-117722103	0.00229016
G2 amp	FXYD2	en_chr11:117745558-117745882	0.00229016
G2 amp	AEBP2	en_chr12:19496981-19496995	0.0204154
G2 amp	AEBP2	en_chr12:19566135-19566181	0.0204154
G2 amp	ZIC5	en_chr13:100523777-100524089	0.0718503
G2 amp	ZIC5	en_chr13:100580859-100581019	0.0718503
G2 amp	ZIC5	en_chr13:100607991-100608280	0.0718503
G2 amp	ZIC5	en_chr13:100611152-100611355	0.0718503
G2 amp	ZIC5	en_chr13:100612276-100612466	0.0718503
G2 amp	ZIC5	en_chr13:100620497-100620786	0.0718503
G2 amp	ZIC5	en_chr13:100631413-100631577	0.0718503
G2 amp	PLEKHA6	en_chr1:204274077-204274452	0.0791577
G2 amp	PLEKHA6	en_chr1:204289566-204289863	0.0791577
G2 amp	PLEKHA6	en_chr1:204317952-204318184	0.0791577
G2 amp	PLEKHA6	en_chr1:204363456-204363666	0.0791577
G2 amp	UTP23	en_chr8:117335974-117336137	0.000111591
G2 amp	UTP23	en_chr8:117366472-117366785	0.000111591
G2 amp	UTP23	en_chr8:117378539-117378781	0.000111591
G2 amp	UTP23	en_chr8:117456775-117457003	0.000111591
G2 amp	UTP23	en_chr8:117484091-117484236	0.000111591
G2 amp	UTP23	en_chr8:117529764-117530094	0.000111591
G2 amp	UTP23	en_chr8:117630556-117630790	0.000111591
G2 amp	UTP23	en_chr8:117664096-117664364	0.000111591
G2 amp	UTP23	en_chr8:117664503-117664654	0.000111591
G2 amp	UTP23	en_chr8:117711370-117711748	0.000111591
G2 amp	UTP23	en_chr8:117744101-117744355	0.000111591
G2 amp	TATDN1	en_chr8:125638890-125639286	1.43686e-06
G2 amp	TATDN1	en_chr8:125641743-125642346	1.43686e-06
G2 amp	EI24	en_chr11:125363864-125364125	0.000549496
G2 amp	TMCO3	en_chr13:114162944-114163163	0.0625104
G2 amp	TMEM218	en_chr11:125037243-125037532	6.94385e-05
G2 amp	FAM49B	en_chr8:130947350-130947645	0.000249687
G2 amp	FAM49B	en_chr8:130975001-130975392	0.000249687
G2 amp	FAM49B	en_chr8:130996080-130996422	0.000249687
G2 amp	FAM49B	en_chr8:130996669-130996803	0.000249687
G2 amp	FAM49B	en_chr8:131054431-131054834	0.000249687
G2 amp	FAM49B	en_chr8:131134027-131134054	0.000249687
G2 amp	FAM49B	en_chr8:131201084-131201473	0.000249687
G2 amp	FAM49B	en_chr8:131218440-131218995	0.000249687
G2 amp	FAM49B	en_chr8:131454495-131454885	0.000249687
G2 amp	ASAP1	en_chr8:131259857-131260132	3.01919e-07
G2 amp	ASAP1	en_chr8:131260848-131261137	3.01919e-07
G2 amp	ASAP1	en_chr8:131269679-131269819	3.01919e-07
G2 amp	ASAP1	en_chr8:131271304-131271556	3.01919e-07
G2 amp	ASAP1	en_chr8:131271729-131272058	3.01919e-07
G2 amp	ASAP1	en_chr8:131289962-131290145	3.01919e-07
G2 amp	ASAP1	en_chr8:131291188-131291588	3.01919e-07
G2 amp	ASAP1	en_chr8:131296023-131296343	3.01919e-07
G2 amp	ASAP1	en_chr8:131296989-131297286	3.01919e-07
G2 amp	ASAP1	en_chr8:131354482-131354860	3.01919e-07
G2 amp	ASAP1	en_chr8:131364558-131364729	3.01919e-07
G2 amp	ASAP1	en_chr8:131467153-131467172	3.01919e-07
G2 amp	ASAP1	en_chr8:131495645-131495684	3.01919e-07
G2 amp	ASAP1	en_chr8:131503797-131504200	3.01919e-07
G2 amp	ASAP1	en_chr8:131519599-131519928	3.01919e-07
G2 amp	ASAP1	en_chr8:131526425-131526622	3.01919e-07
G2 amp	ASAP1	en_chr8:131561913-131562125	3.01919e-07
G2 amp	TBRG1	en_chr11:124514246-124514548	0.0013453
G2 amp	ADCY8	en_chr8:131813824-131814167	0.0134051
G2 amp	ADCY8	en_chr8:131864452-131864841	0.0134051
G2 amp	SLA	en_chr8:134042764-134043310	0.00282107
G2 amp	SLA	en_chr8:134046532-134048654	0.00282107
G2 amp	SLA	en_chr8:134058738-134059134	0.00282107
G2 amp	SLA	en_chr8:134083709-134084409	0.00282107
G2 amp	SLA	en_chr8:134089498-134089860	0.00282107
G2 amp	SLA	en_chr8:134090070-134090677	0.00282107
G2 amp	SLA	en_chr8:134093873-134094293	0.00282107
G2 amp	SLA	en_chr8:134094333-134095052	0.00282107
G2 amp	SLA	en_chr8:134103972-134104984	0.00282107
G2 amp	SLA	en_chr8:134104989-134105333	0.00282107
G2 amp	SLA	en_chr8:134105467-134105714	0.00282107
G2 amp	SLA	en_chr8:134141328-134141671	0.00282107
G2 amp	SLA	en_chr8:134156406-134156683	0.00282107
G2 amp	TBC1D31	en_chr8:123795111-123795992	0.000208183
G2 amp	TBC1D31	en_chr8:123953901-123954018	0.000208183
G2 amp	TBC1D31	en_chr8:123957674-123957774	0.000208183
G2 amp	TBC1D31	en_chr8:123969533-123969661	0.000208183
G2 amp	TBC1D31	en_chr8:123983848-123983920	0.000208183
G2 amp	TBC1D31	en_chr8:124013159-124013422	0.000208183
G2 amp	TBC1D31	en_chr8:124050911-124051177	0.000208183
G2 amp	WDYHV1	en_chr8:124462485-124463022	0.00120384
G2 amp	WDYHV1	en_chr8:124478396-124478824	0.00120384
G2 amp	ATAD2	en_chr8:124407044-124407322	0.000576956
G2 amp	ATAD2	en_chr8:124407455-124407786	0.000576956
G2 amp	FBXO32	en_chr8:124524433-124524792	0.00049009
G2 amp	FBXO32	en_chr8:124547812-124548082	0.00049009
G2 amp	FBXO32	en_chr8:124549741-124550229	0.00049009
G2 amp	NSMCE2	en_chr8:126083515-126083743	3.01355e-07
G2 amp	RPN1	en_chr3:128417695-128417825	0.0750614
G2 amp	MED30	en_chr8:118743302-118743393	7.55738e-08
G2 amp	KIAA0196	en_chr8:126112372-126112753	2.76802e-05
G2 amp	KIAA0196	en_chr8:126187320-126187484	2.76802e-05
G2 amp	KIAA0196	en_chr8:126193275-126193543	2.76802e-05
G2 amp	KIAA0196	en_chr8:126195292-126195668	2.76802e-05
G2 amp	KIAA0196	en_chr8:126231490-126231859	2.76802e-05
G2 amp	KIAA0196	en_chr8:126232175-126232753	2.76802e-05
G2 amp	KIAA0196	en_chr8:126238973-126239274	2.76802e-05
G2 amp	KIAA0196	en_chr8:126245115-126245425	2.76802e-05
G2 amp	KIAA0196	en_chr8:126268557-126268681	2.76802e-05
G2 amp	ZHX1	en_chr8:124301303-124301534	0.00287055
G2 amp	PKNOX2	en_chr11:125145861-125146105	0.00449134
G2 amp	PKNOX2	en_chr11:125146411-125146772	0.00449134
G2 amp	ZNF202	en_chr11:123523260-123523441	7.55738e-08
G2 amp	FAM84B	en_chr8:127197429-127197435	0.00608043
G2 amp	FAM84B	en_chr8:127325042-127325066	0.00608043
G2 amp	FAM84B	en_chr8:127387635-127388005	0.00608043
G2 amp	FAM84B	en_chr8:127391569-127391909	0.00608043
G2 amp	FAM84B	en_chr8:127489107-127489187	0.00608043
G2 amp	FAM84B	en_chr8:127837362-127837443	0.00608043
G2 amp	FAM84B	en_chr8:127840242-127840498	0.00608043
G2 amp	FAM84B	en_chr8:127908732-127908971	0.00608043
G2 amp	FAM84B	en_chr8:127916866-127917178	0.00608043
G2 amp	FAM84B	en_chr8:127927068-127927434	0.00608043
G2 amp	PTK2	en_chr8:141972530-141972881	6.94385e-05
G2 amp	PTK2	en_chr8:142033227-142033651	6.94385e-05
G2 amp	PTK2	en_chr8:142047873-142048201	6.94385e-05
G2 amp	MTSS1	en_chr8:125646597-125646950	0.0196533
G2 amp	MTSS1	en_chr8:125649664-125650232	0.0196533
G2 amp	MTSS1	en_chr8:125656235-125656588	0.0196533
G2 amp	MTSS1	en_chr8:125659031-125659039	0.0196533
G2 amp	MTSS1	en_chr8:125666841-125667071	0.0196533
G2 amp	MTSS1	en_chr8:125672540-125672913	0.0196533
G2 amp	MTSS1	en_chr8:125683084-125683301	0.0196533
G2 amp	MTSS1	en_chr8:125683699-125684014	0.0196533
G2 amp	MTSS1	en_chr8:125698372-125698715	0.0196533
G2 amp	MTSS1	en_chr8:125699655-125699932	0.0196533
G2 amp	MTSS1	en_chr8:125721699-125722377	0.0196533
G2 amp	MTSS1	en_chr8:125794770-125795104	0.0196533
G2 amp	MTSS1	en_chr8:125797387-125797699	0.0196533
G2 amp	HAS2	en_chr8:122274970-122275319	0.00058634
G2 amp	HAS2	en_chr8:122347775-122347860	0.00058634
G2 amp	HAS2	en_chr8:122351960-122352334	0.00058634
G2 amp	HAS2	en_chr8:122499627-122499835	0.00058634
G2 amp	HAS2	en_chr8:122906081-122906401	0.00058634
G2 amp	HAS2	en_chr8:123050237-123050548	0.00058634
G2 amp	HAS2	en_chr8:123106451-123106468	0.00058634
G2 amp	HAS2	en_chr8:123117461-123117740	0.00058634
G2 amp	TSNARE1	en_chr8:142986268-142986706	0.000215042
G2 amp	TSNARE1	en_chr8:143046491-143046581	0.000215042
G2 amp	TSNARE1	en_chr8:143271196-143271387	0.000215042
G2 amp	TSNARE1	en_chr8:143311933-143312112	0.000215042
G2 amp	TSNARE1	en_chr8:143353648-143353818	0.000215042
G2 amp	TSNARE1	en_chr8:143403466-143403590	0.000215042
G2 amp	TSNARE1	en_chr8:143449565-143449834	0.000215042
G2 amp	TSNARE1	en_chr8:143532398-143532722	0.000215042
G2 amp	MTBP	en_chr8:121396509-121396604	0.00355395
G2 amp	MRPL13	en_chr8:121619256-121619602	1.47065e-06
G2 amp	MRPL13	en_chr8:121628287-121628559	1.47065e-06
G2 amp	MRPL13	en_chr8:121822442-121823157	1.47065e-06
G2 amp	SLC2A14	en_chr12:8013004-8013217	0.0303581
G2 amp	GOLT1A	en_chr1:204238647-204239007	0.0134051
G2 amp	GOLT1A	en_chr1:204254999-204255106	0.0134051
G2 amp	FAM91A1	en_chr8:124747351-124747363	0.000357859
G2 amp	FAM91A1	en_chr8:124816728-124816894	0.000357859
G2 amp	DSCAML1	en_chr11:117565853-117566051	0.0300098
G2 amp	DSCAML1	en_chr11:117573445-117573815	0.0300098
G2 amp	DSCAML1	en_chr11:117679991-117680281	0.0300098
G2 amp	ZHX2	en_chr8:123317783-123317849	0.00191506
G2 amp	ZHX2	en_chr8:123398501-123398841	0.00191506
G2 amp	ZHX2	en_chr8:123443932-123444239	0.00191506
G2 amp	ZHX2	en_chr8:123554742-123554841	0.00191506
G2 amp	ZHX2	en_chr8:123801301-123801636	0.00191506
G2 amp	ZHX2	en_chr8:123811167-123811696	0.00191506
G2 amp	ZHX2	en_chr8:123845065-123845251	0.00191506
G2 amp	ZHX2	en_chr8:123908169-123908483	0.00191506
G2 amp	ADGRB1	en_chr8:143533998-143534621	0.00704554
G2 amp	ADGRB1	en_chr8:143553509-143553834	0.00704554
G2 amp	EXT1	en_chr8:118859857-118860327	7.55738e-08
G2 amp	EXT1	en_chr8:118885059-118885357	7.55738e-08
G2 amp	EXT1	en_chr8:119013126-119013396	7.55738e-08
G2 amp	EXT1	en_chr8:119047899-119048328	7.55738e-08
G2 amp	EXT1	en_chr8:119049251-119049636	7.55738e-08
G2 amp	EXT1	en_chr8:119068312-119068746	7.55738e-08
G2 amp	EXT1	en_chr8:119071597-119071694	7.55738e-08
G2 amp	EXT1	en_chr8:119117518-119117887	7.55738e-08
G2 amp	EXT1	en_chr8:119189481-119189499	7.55738e-08
G2 amp	EXT1	en_chr8:119264701-119264795	7.55738e-08
G2 amp	EXT1	en_chr8:119313185-119313253	7.55738e-08
G2 amp	EXT1	en_chr8:119317381-119317491	7.55738e-08
G2 amp	EXT1	en_chr8:119319913-119320138	7.55738e-08
G2 amp	EXT1	en_chr8:119323544-119323883	7.55738e-08
G2 amp	EXT1	en_chr8:119339236-119339376	7.55738e-08
G2 amp	TRMT12	en_chr8:125382714-125382961	3.09578e-07
G2 amp	TRMT12	en_chr8:125466570-125466668	3.09578e-07
G2 amp	TRMT12	en_chr8:125468258-125468440	3.09578e-07
G2 amp	LAMP1	en_chr13:113926958-113927400	0.0768285
G2 amp	BCL9L	en_chr11:118799839-118800231	0.00370014
G2 amp	BCL9L	en_chr11:118800245-118800827	0.00370014
G2 amp	BCL9L	en_chr11:118800879-118801266	0.00370014
G2 amp	COL4A1	en_chr13:110965035-110965206	0.0458464
G2 amp	COL4A1	en_chr13:110982194-110982608	0.0458464
G2 amp	COL4A1	en_chr13:110991031-110991380	0.0458464
G2 amp	COL4A1	en_chr13:111016537-111016818	0.0458464
G2 amp	COL4A1	en_chr13:111048888-111049110	0.0458464
G2 amp	COL4A1	en_chr13:111049993-111050394	0.0458464
G2 amp	COL4A1	en_chr13:111064452-111064750	0.0458464
G2 amp	COL4A1	en_chr13:111071465-111071591	0.0458464
G2 amp	C8orf76	en_chr8:124248679-124249062	1.47065e-06
G2 amp	ARHGEF12	en_chr11:120218040-120218378	0.00253272
G2 amp	FAM118B	en_chr11:126010526-126010866	0.00111125
G2 amp	FAM118B	en_chr11:126084365-126084425	0.00111125
G2 amp	ARC	en_chr8:143679272-143679401	0.00522709
G2 amp	BLID	en_chr11:121699845-121700197	0.0713956
G2 amp	BLID	en_chr11:121712728-121712747	0.0713956
G2 amp	BLID	en_chr11:121800306-121800649	0.0713956
G2 amp	BLID	en_chr11:121915938-121916278	0.0713956
G2 amp	BLID	en_chr11:121947541-121947705	0.0713956
G2 amp	BLID	en_chr11:121983293-121983692	0.0713956
G2 amp	BLID	en_chr11:122049218-122049681	0.0713956
G2 amp	BLID	en_chr11:122052220-122052515	0.0713956
G2 amp	BLID	en_chr11:122059856-122060218	0.0713956
G2 amp	BLID	en_chr11:122080743-122080920	0.0713956
G2 amp	BLID	en_chr11:122100461-122100655	0.0713956
G2 amp	BLID	en_chr11:122100877-122101142	0.0713956
G2 amp	BLID	en_chr11:122177708-122178168	0.0713956
G2 amp	BLID	en_chr11:122190699-122191055	0.0713956
G3 amp	RECQL	en_chr12:21625286-21625603	0.0114843
G3 amp	PHLDB1	en_chr11:118481750-118482023	0.0484135
G3 amp	PHLDB1	en_chr11:118489001-118489167	0.0484135
G3 amp	PHLDB1	en_chr11:118489703-118490017	0.0484135
G3 amp	PHLDB1	en_chr11:118490168-118490609	0.0484135
G3 amp	USP2	en_chr11:119235704-119236132	0.0165008
G3 amp	USP2	en_chr11:119239128-119239276	0.0165008
G3 amp	USP2	en_chr11:119239478-119239727	0.0165008
G3 amp	USP2	en_chr11:119241226-119241377	0.0165008
G3 amp	USP13	en_chr3:179446932-179447182	0.00439589
G3 amp	USP13	en_chr3:179550123-179550276	0.00439589
G3 amp	ATP11B	en_chr3:182285595-182285736	0.0962737
G3 amp	ATP11B	en_chr3:182550667-182550775	0.0962737
G3 amp	WNK1	en_chr12:825731-826001	0.000134977
G3 amp	WNK1	en_chr12:833741-833842	0.000134977
G3 amp	CDON	en_chr11:125904022-125904031	0.00658929
G3 amp	CDON	en_chr11:125937888-125938141	0.00658929
G3 amp	CDON	en_chr11:125983623-125983738	0.00658929
G3 amp	TAF2	en_chr8:120684106-120684406	0.00599564
G3 amp	ZFAT	en_chr8:135469388-135469911	0.00823487
G3 amp	ZFAT	en_chr8:135493726-135493930	0.00823487
G3 amp	ZFAT	en_chr8:135512580-135513062	0.00823487
G3 amp	ZFAT	en_chr8:135515802-135516060	0.00823487
G3 amp	ZFAT	en_chr8:135517573-135517842	0.00823487
G3 amp	ZFAT	en_chr8:135519293-135519998	0.00823487
G3 amp	ZFAT	en_chr8:135566081-135566154	0.00823487
G3 amp	ZFAT	en_chr8:135628946-135629314	0.00823487
G3 amp	ZFAT	en_chr8:135763975-135764179	0.00823487
G3 amp	ZFAT	en_chr8:135842490-135842788	0.00823487
G3 amp	ZFAT	en_chr8:135843585-135843751	0.00823487
G3 amp	ZFAT	en_chr8:135869837-135869951	0.00823487
G3 amp	ZFAT	en_chr8:135997569-135997934	0.00823487
G3 amp	LNX1	en_chr4:54507359-54507623	0.0182358
G3 amp	LNX1	en_chr4:54542644-54542861	0.0182358
G3 amp	LNX1	en_chr4:54554362-54554806	0.0182358
G3 amp	EED	en_chr11:85873395-85873578	0.0864562
G3 amp	EED	en_chr11:85874366-85874506	0.0864562
G3 amp	ACAT1	en_chr11:107966906-107967320	6.21647e-05
G3 amp	ACAT1	en_chr11:107986432-107986807	6.21647e-05
G3 amp	RBM7	en_chr11:114224881-114225192	0.0181104
G3 amp	MCCC1	en_chr3:182825824-182825958	0.0574265
G3 amp	TIGAR	en_chr12:4402799-4402949	0.0774594
G3 amp	TIGAR	en_chr12:4403384-4403473	0.0774594
G3 amp	TIGAR	en_chr12:4406037-4406342	0.0774594
G3 amp	TIGAR	en_chr12:4448343-4448720	0.0774594
G3 amp	IGSF9B	en_chr11:133804654-133804943	0.033007
G3 amp	IGSF9B	en_chr11:133814977-133815479	0.033007
G3 amp	IGSF9B	en_chr11:133820960-133821043	0.033007
G3 amp	IGSF9B	en_chr11:133823506-133823792	0.033007
G3 amp	IGSF9B	en_chr11:133874244-133874525	0.033007
G3 amp	IGSF9B	en_chr11:133940508-133940868	0.033007
G3 amp	ZW10	en_chr11:113637897-113638051	0.00245276
G3 amp	ALG9	en_chr11:111692318-111692670	0.00568112
G3 amp	MTMR2	en_chr11:95610217-95610530	0.0151264
G3 amp	MTMR2	en_chr11:95745158-95745721	0.0151264
G3 amp	MTMR2	en_chr11:95749380-95749532	0.0151264
G3 amp	MTMR2	en_chr11:95801750-95802104	0.0151264
G3 amp	MTMR2	en_chr11:95808686-95809082	0.0151264
G3 amp	PTHLH	en_chr12:28185706-28185999	0.0600297
G3 amp	LYZ	en_chr12:69634325-69634686	0.0350401
G3 amp	LYZ	en_chr12:69724869-69725108	0.0350401
G3 amp	LRP5L	en_chr22:25815594-25815803	0.00799971
G3 amp	TRPS1	en_chr8:115707569-115707650	0.00575642
G3 amp	TRPS1	en_chr8:115953309-115953537	0.00575642
G3 amp	TRPS1	en_chr8:116112760-116113320	0.00575642
G3 amp	TRPS1	en_chr8:116189630-116189772	0.00575642
G3 amp	TRPS1	en_chr8:116450341-116450508	0.00575642
G3 amp	TRPS1	en_chr8:116454411-116454736	0.00575642
G3 amp	TRPS1	en_chr8:116463689-116463880	0.00575642
G3 amp	TRPS1	en_chr8:116507305-116507631	0.00575642
G3 amp	TRPS1	en_chr8:116660380-116660747	0.00575642
G3 amp	TRPS1	en_chr8:116678291-116678885	0.00575642
G3 amp	TRPS1	en_chr8:116879779-116880131	0.00575642
G3 amp	TRPS1	en_chr8:116990613-116990894	0.00575642
G3 amp	CHIC2	en_chr4:54780399-54780822	0.000113109
G3 amp	CHIC2	en_chr4:54794044-54794386	0.000113109
G3 amp	CHIC2	en_chr4:54798924-54799227	0.000113109
G3 amp	CHIC2	en_chr4:54828835-54828858	0.000113109
G3 amp	CHIC2	en_chr4:54871626-54871896	0.000113109
G3 amp	CHIC2	en_chr4:54886131-54886730	0.000113109
G3 amp	CHIC2	en_chr4:54890749-54890967	0.000113109
G3 amp	SC5D	en_chr11:121107211-121107513	0.00781516
G3 amp	SC5D	en_chr11:121199399-121199704	0.00781516
G3 amp	B3GAT1	en_chr11:134863685-134863877	0.000113109
G3 amp	HSPA8	en_chr11:122949899-122950101	0.000266682
G3 amp	HSPA8	en_chr11:122956299-122956503	0.000266682
G3 amp	HSPA8	en_chr11:122989373-122989577	0.000266682
G3 amp	HSPA8	en_chr11:122993000-122993335	0.000266682
G3 amp	DCPS	en_chr11:126181564-126181596	0.0583543
G3 amp	BIRC2	en_chr11:102231981-102232209	0.0200625
G3 amp	UPK2	en_chr11:118782911-118783378	3.15616e-05
G3 amp	UPK2	en_chr11:118784118-118784508	3.15616e-05
G3 amp	PARP11	en_chr12:3948349-3948613	4.87991e-05
G3 amp	PARP11	en_chr12:4027276-4027298	4.87991e-05
G3 amp	PARP11	en_chr12:4140182-4140815	4.87991e-05
G3 amp	GOLT1B	en_chr12:21666002-21666378	0.00655438
G3 amp	C2CD5	en_chr12:22654594-22654831	0.00727217
G3 amp	C2CD5	en_chr12:22779557-22779668	0.00727217
G3 amp	DUSP22	en_chr6:304014-304108	0.0265735
G3 amp	CCND2	en_chr12:4218481-4218686	0.0192142
G3 amp	CCND2	en_chr12:4252128-4252433	0.0192142
G3 amp	CCND2	en_chr12:4274113-4274463	0.0192142
G3 amp	CCND2	en_chr12:4287687-4287885	0.0192142
G3 amp	CCND2	en_chr12:4313058-4313407	0.0192142
G3 amp	CCND2	en_chr12:4378284-4379414	0.0192142
G3 amp	SNX19	en_chr11:130767172-130767510	0.000113109
G3 amp	SNX19	en_chr11:130767627-130768066	0.000113109
G3 amp	SNX19	en_chr11:130860257-130860277	0.000113109
G3 amp	SNX19	en_chr11:131242693-131242735	0.000113109
G3 amp	ZNF639	en_chr3:179049621-179049719	0.0200528
G3 amp	CCDC91	en_chr12:28275745-28275985	0.0432405
G3 amp	CCDC91	en_chr12:28433746-28433796	0.0432405
G3 amp	CCDC91	en_chr12:28501330-28501622	0.0432405
G3 amp	DAD1	en_chr14:22757693-22757837	0.0182358
G3 amp	DAD1	en_chr14:22807854-22807966	0.0182358
G3 amp	DAD1	en_chr14:22954399-22954440	0.0182358
G3 amp	DAD1	en_chr14:22967453-22967812	0.0182358
G3 amp	KHDRBS3	en_chr8:136314208-136314428	0.000879798
G3 amp	KHDRBS3	en_chr8:136342681-136342959	0.000879798
G3 amp	KHDRBS3	en_chr8:136587606-136587905	0.000879798
G3 amp	KHDRBS3	en_chr8:136623331-136623657	0.000879798
G3 amp	KHDRBS3	en_chr8:137225928-137226328	0.000879798
G3 amp	KHDRBS3	en_chr8:137248395-137248553	0.000879798
G3 amp	PIK3C2B	en_chr1:204430759-204431008	0.0232051
G3 amp	PIK3C2B	en_chr1:204434923-204435081	0.0232051
G3 amp	KRAS	en_chr12:25538390-25538869	0.0446791
G3 amp	KRAS	en_chr12:25539082-25539407	0.0446791
G3 amp	SOX5	en_chr12:23738517-23738975	0.0962737
G3 amp	SOX5	en_chr12:23746822-23747228	0.0962737
G3 amp	SOX5	en_chr12:23770675-23770997	0.0962737
G3 amp	SOX5	en_chr12:23779855-23779927	0.0962737
G3 amp	SOX5	en_chr12:23804787-23805114	0.0962737
G3 amp	SOX5	en_chr12:23830380-23830650	0.0962737
G3 amp	SOX5	en_chr12:23883924-23884166	0.0962737
G3 amp	SOX5	en_chr12:23934001-23934216	0.0962737
G3 amp	SOX5	en_chr12:24020753-24020934	0.0962737
G3 amp	SOX5	en_chr12:24024456-24024847	0.0962737
G3 amp	SOX5	en_chr12:24062598-24062930	0.0962737
G3 amp	SOX5	en_chr12:24202643-24202921	0.0962737
G3 amp	SOX5	en_chr12:24396980-24397002	0.0962737
G3 amp	SOX5	en_chr12:24414416-24414645	0.0962737
G3 amp	SOX5	en_chr12:24532352-24532504	0.0962737
G3 amp	SOX5	en_chr12:24549320-24549550	0.0962737
G3 amp	PDGFRA	en_chr4:55039924-55040302	0.000111429
G3 amp	PDGFRA	en_chr4:55100480-55100923	0.000111429
G3 amp	CARS2	en_chr13:111564894-111565358	0.0774594
G3 amp	ARHGAP32	en_chr11:129102482-129102753	0.00426047
G3 amp	ACRV1	en_chr11:125560855-125560979	0.0605929
G3 amp	TSPAN31	en_chr12:58134915-58135263	0.000187606
G3 amp	CPM	en_chr12:69311802-69312020	0.00323517
G3 amp	CPM	en_chr12:69312043-69312322	0.00323517
G3 amp	CPM	en_chr12:69403025-69403359	0.00323517
G3 amp	CPM	en_chr12:69418832-69418872	0.00323517
G3 amp	MDM2	en_chr12:69227269-69227544	0.0367847
G3 amp	MRPL47	en_chr3:179309053-179309431	0.0301771
G3 amp	MYC	en_chr8:128811691-128811973	1.07532e-07
G3 amp	MYC	en_chr8:128822251-128823013	1.07532e-07
G3 amp	MYC	en_chr8:128825013-128825274	1.07532e-07
G3 amp	MYC	en_chr8:128843918-128844302	1.07532e-07
G3 amp	MYC	en_chr8:128888391-128888698	1.07532e-07
G3 amp	MYC	en_chr8:128910613-128910985	1.07532e-07
G3 amp	MYC	en_chr8:128919831-128920544	1.07532e-07
G3 amp	SORL1	en_chr11:121288008-121288281	0.0367847
G3 amp	SORL1	en_chr11:121289334-121289764	0.0367847
G3 amp	SORL1	en_chr11:121292319-121292487	0.0367847
G3 amp	SORL1	en_chr11:121314934-121315243	0.0367847
G3 amp	SORL1	en_chr11:121331109-121331419	0.0367847
G3 amp	SORL1	en_chr11:121337416-121337512	0.0367847
G3 amp	SORL1	en_chr11:121355865-121356201	0.0367847
G3 amp	SORL1	en_chr11:121365490-121365631	0.0367847
G3 amp	SORL1	en_chr11:121448904-121449244	0.0367847
G3 amp	SORL1	en_chr11:121526040-121526695	0.0367847
G3 amp	SORL1	en_chr11:121526794-121527145	0.0367847
G3 amp	SORL1	en_chr11:121542614-121542884	0.0367847
G3 amp	SORL1	en_chr11:121593077-121593718	0.0367847
G3 amp	SORL1	en_chr11:121594118-121594399	0.0367847
G3 amp	BUD13	en_chr11:116061103-116061309	0.000550306
G3 amp	BUD13	en_chr11:116271769-116271780	0.000550306
G3 amp	BUD13	en_chr11:116292560-116292574	0.000550306
G3 amp	BUD13	en_chr11:116302675-116302773	0.000550306
G3 amp	BUD13	en_chr11:116462532-116462616	0.000550306
G3 amp	DCUN1D5	en_chr11:102956908-102957200	0.00368317
G3 amp	FDX1	en_chr11:110241941-110242123	0.0140174
G3 amp	FDX1	en_chr11:110251327-110251472	0.0140174
G3 amp	FDX1	en_chr11:110317898-110318249	0.0140174
G3 amp	FDX1	en_chr11:110367857-110368312	0.0140174
G3 amp	FDX1	en_chr11:110581726-110581943	0.0140174
G3 amp	FXYD2	en_chr11:117693971-117694128	0.0102383
G3 amp	FXYD2	en_chr11:117721707-117722103	0.0102383
G3 amp	FXYD2	en_chr11:117745558-117745882	0.0102383
G3 amp	AEBP2	en_chr12:20004635-20004650	0.00323517
G3 amp	SLCO1C1	en_chr12:20746479-20746810	0.0103957
G3 amp	SLCO1C1	en_chr12:20780077-20780376	0.0103957
G3 amp	ETNK1	en_chr12:23195038-23195059	0.000579002
G3 amp	EGFR	en_chr7:55063666-55063958	4.36981e-05
G3 amp	EGFR	en_chr7:55235458-55235690	4.36981e-05
G3 amp	UTP23	en_chr8:117335974-117336137	0.000113109
G3 amp	UTP23	en_chr8:117366472-117366785	0.000113109
G3 amp	UTP23	en_chr8:117378539-117378781	0.000113109
G3 amp	UTP23	en_chr8:117456775-117457003	0.000113109
G3 amp	UTP23	en_chr8:117484091-117484236	0.000113109
G3 amp	UTP23	en_chr8:117529764-117530094	0.000113109
G3 amp	UTP23	en_chr8:117630556-117630790	0.000113109
G3 amp	UTP23	en_chr8:117664096-117664364	0.000113109
G3 amp	UTP23	en_chr8:117664503-117664654	0.000113109
G3 amp	UTP23	en_chr8:117711370-117711748	0.000113109
G3 amp	UTP23	en_chr8:117744101-117744355	0.000113109
G3 amp	TATDN1	en_chr8:125638890-125639286	1.25995e-07
G3 amp	TATDN1	en_chr8:125641743-125642346	1.25995e-07
G3 amp	GSDMC	en_chr8:129981605-129981909	0.0192142
G3 amp	GSDMC	en_chr8:130150064-130150272	0.0192142
G3 amp	GSDMC	en_chr8:130176726-130177115	0.0192142
G3 amp	GSDMC	en_chr8:130222982-130222992	0.0192142
G3 amp	GSDMC	en_chr8:130248733-130249143	0.0192142
G3 amp	GSDMC	en_chr8:130276048-130276167	0.0192142
G3 amp	GSDMC	en_chr8:130279904-130280064	0.0192142
G3 amp	GSDMC	en_chr8:130284402-130285105	0.0192142
G3 amp	GSDMC	en_chr8:130317973-130318201	0.0192142
G3 amp	GSDMC	en_chr8:130461810-130462206	0.0192142
G3 amp	GSDMC	en_chr8:130490796-130491097	0.0192142
G3 amp	GSDMC	en_chr8:130491194-130491466	0.0192142
G3 amp	GSDMC	en_chr8:130527330-130527562	0.0192142
G3 amp	GSDMC	en_chr8:130527947-130528435	0.0192142
G3 amp	GSDMC	en_chr8:130549847-130550267	0.0192142
G3 amp	GSDMC	en_chr8:130560066-130560288	0.0192142
G3 amp	GSDMC	en_chr8:130568304-130568673	0.0192142
G3 amp	GSDMC	en_chr8:130577240-130577439	0.0192142
G3 amp	GSDMC	en_chr8:130594185-130594451	0.0192142
G3 amp	GSDMC	en_chr8:130594464-130594915	0.0192142
G3 amp	GSDMC	en_chr8:130595168-130595596	0.0192142
G3 amp	GSDMC	en_chr8:130716318-130716614	0.0192142
G3 amp	GSDMC	en_chr8:130876466-130876830	0.0192142
G3 amp	GSDMC	en_chr8:130897837-130898360	0.0192142
G3 amp	GSDMC	en_chr8:130907129-130907396	0.0192142
G3 amp	ZC3H12C	en_chr11:109870773-109871141	0.0367847
G3 amp	ZC3H12C	en_chr11:109958650-109959379	0.0367847
G3 amp	ZC3H12C	en_chr11:110002516-110002895	0.0367847
G3 amp	NCAM1	en_chr11:112566717-112567065	1.189e-07
G3 amp	NCAM1	en_chr11:112655698-112656077	1.189e-07
G3 amp	NCAM1	en_chr11:112723170-112723204	1.189e-07
G3 amp	NCAM1	en_chr11:112752270-112752453	1.189e-07
G3 amp	NCAM1	en_chr11:112839963-112840314	1.189e-07
G3 amp	NCAM1	en_chr11:112842081-112842529	1.189e-07
G3 amp	NCAM1	en_chr11:112941331-112941794	1.189e-07
G3 amp	DRD2	en_chr11:113375857-113376013	0.0168353
G3 amp	DRD2	en_chr11:113458188-113458759	0.0168353
G3 amp	GLB1L2	en_chr11:134225265-134225400	0.00388112
G3 amp	GRIK4	en_chr11:120302835-120303154	5.50027e-05
G3 amp	GRIK4	en_chr11:120463888-120464227	5.50027e-05
G3 amp	GRIK4	en_chr11:120512132-120512391	5.50027e-05
G3 amp	EI24	en_chr11:125363864-125364125	0.00136633
G3 amp	FEZ1	en_chr11:125241346-125241732	0.0243437
G3 amp	FEZ1	en_chr11:125246008-125246410	0.0243437
G3 amp	FEZ1	en_chr11:125304164-125304178	0.0243437
G3 amp	FEZ1	en_chr11:125327806-125328029	0.0243437
G3 amp	FEZ1	en_chr11:125340433-125340486	0.0243437
G3 amp	SCN2B	en_chr11:118051304-118051408	0.0128311
G3 amp	SIDT2	en_chr11:117016262-117016599	0.00696494
G3 amp	TMEM218	en_chr11:125037243-125037532	0.000414088
G3 amp	DIXDC1	en_chr11:111805995-111806483	0.0317198
G3 amp	DLAT	en_chr11:111849134-111849433	0.0382587
G3 amp	DLAT	en_chr11:111853928-111854208	0.0382587
G3 amp	ME3	en_chr11:86328094-86328121	0.0350401
G3 amp	ME3	en_chr11:86399785-86399941	0.0350401
G3 amp	ME3	en_chr11:86430919-86431170	0.0350401
G3 amp	CWF19L2	en_chr11:107187292-107187599	0.000196085
G3 amp	GRIA4	en_chr11:105513261-105513284	0.00280958
G3 amp	GRIA4	en_chr11:105516722-105517118	0.00280958
G3 amp	GRIA4	en_chr11:105579191-105579256	0.00280958
G3 amp	GRIA4	en_chr11:105590287-105590591	0.00280958
G3 amp	GRIA4	en_chr11:105674568-105674985	0.00280958
G3 amp	FAM49B	en_chr8:130947350-130947645	0.00147855
G3 amp	FAM49B	en_chr8:130975001-130975392	0.00147855
G3 amp	FAM49B	en_chr8:130996080-130996422	0.00147855
G3 amp	FAM49B	en_chr8:130996669-130996803	0.00147855
G3 amp	FAM49B	en_chr8:131054431-131054834	0.00147855
G3 amp	FAM49B	en_chr8:131134027-131134054	0.00147855
G3 amp	FAM49B	en_chr8:131201084-131201473	0.00147855
G3 amp	FAM49B	en_chr8:131218440-131218995	0.00147855
G3 amp	FAM49B	en_chr8:131454495-131454885	0.00147855
G3 amp	ASAP1	en_chr8:131259857-131260132	0.00147855
G3 amp	ASAP1	en_chr8:131260848-131261137	0.00147855
G3 amp	ASAP1	en_chr8:131269679-131269819	0.00147855
G3 amp	ASAP1	en_chr8:131271304-131271556	0.00147855
G3 amp	ASAP1	en_chr8:131271729-131272058	0.00147855
G3 amp	ASAP1	en_chr8:131289962-131290145	0.00147855
G3 amp	ASAP1	en_chr8:131291188-131291588	0.00147855
G3 amp	ASAP1	en_chr8:131296023-131296343	0.00147855
G3 amp	ASAP1	en_chr8:131296989-131297286	0.00147855
G3 amp	ASAP1	en_chr8:131354482-131354860	0.00147855
G3 amp	ASAP1	en_chr8:131364558-131364729	0.00147855
G3 amp	ASAP1	en_chr8:131467153-131467172	0.00147855
G3 amp	ASAP1	en_chr8:131495645-131495684	0.00147855
G3 amp	ASAP1	en_chr8:131503797-131504200	0.00147855
G3 amp	ASAP1	en_chr8:131519599-131519928	0.00147855
G3 amp	ASAP1	en_chr8:131526425-131526622	0.00147855
G3 amp	ASAP1	en_chr8:131561913-131562125	0.00147855
G3 amp	THY1	en_chr11:119303432-119303782	0.000865142
G3 amp	THY1	en_chr11:119598046-119598312	0.000865142
G3 amp	TBRG1	en_chr11:124514246-124514548	0.000196085
G3 amp	ADCY8	en_chr8:131813824-131814167	0.000128964
G3 amp	ADCY8	en_chr8:131864452-131864841	0.000128964
G3 amp	TBC1D31	en_chr8:123795111-123795992	0.0175595
G3 amp	TBC1D31	en_chr8:123953901-123954018	0.0175595
G3 amp	TBC1D31	en_chr8:123957674-123957774	0.0175595
G3 amp	TBC1D31	en_chr8:123969533-123969661	0.0175595
G3 amp	TBC1D31	en_chr8:123983848-123983920	0.0175595
G3 amp	TBC1D31	en_chr8:124013159-124013422	0.0175595
G3 amp	TBC1D31	en_chr8:124050911-124051177	0.0175595
G3 amp	WDYHV1	en_chr8:124462485-124463022	3.49246e-07
G3 amp	WDYHV1	en_chr8:124478396-124478824	3.49246e-07
G3 amp	ATAD2	en_chr8:124407044-124407322	0.0192142
G3 amp	ATAD2	en_chr8:124407455-124407786	0.0192142
G3 amp	FBXO32	en_chr8:124524433-124524792	0.00781516
G3 amp	FBXO32	en_chr8:124547812-124548082	0.00781516
G3 amp	FBXO32	en_chr8:124549741-124550229	0.00781516
G3 amp	NSMCE2	en_chr8:126083515-126083743	1.50468e-05
G3 amp	PPP1R15B	en_chr1:204386444-204387188	0.0165947
G3 amp	PPP1R15B	en_chr1:204387566-204387645	0.0165947
G3 amp	PPP1R15B	en_chr1:204395183-204395520	0.0165947
G3 amp	SIK3	en_chr11:116857252-116857500	0.000343908
G3 amp	SIK3	en_chr11:116864339-116864649	0.000343908
G3 amp	SIK3	en_chr11:116867531-116867975	0.000343908
G3 amp	SIK3	en_chr11:116870646-116870996	0.000343908
G3 amp	SIK3	en_chr11:116873672-116874047	0.000343908
G3 amp	SIK3	en_chr11:116883407-116883544	0.000343908
G3 amp	SIK3	en_chr11:116884410-116884712	0.000343908
G3 amp	MED30	en_chr8:118743302-118743393	4.78844e-08
G3 amp	KIAA0196	en_chr8:126112372-126112753	0.000113109
G3 amp	KIAA0196	en_chr8:126187320-126187484	0.000113109
G3 amp	KIAA0196	en_chr8:126193275-126193543	0.000113109
G3 amp	KIAA0196	en_chr8:126195292-126195668	0.000113109
G3 amp	KIAA0196	en_chr8:126231490-126231859	0.000113109
G3 amp	KIAA0196	en_chr8:126232175-126232753	0.000113109
G3 amp	KIAA0196	en_chr8:126238973-126239274	0.000113109
G3 amp	KIAA0196	en_chr8:126245115-126245425	0.000113109
G3 amp	KIAA0196	en_chr8:126268557-126268681	0.000113109
G3 amp	TMEM65	en_chr8:125302460-125302812	0.0314402
G3 amp	TMEM65	en_chr8:125341304-125341312	0.0314402
G3 amp	TMEM65	en_chr8:125357334-125357543	0.0314402
G3 amp	TMEM65	en_chr8:125367728-125368050	0.0314402
G3 amp	ZHX1	en_chr8:124301303-124301534	0.0130834
G3 amp	PKNOX2	en_chr11:125145861-125146105	5.6464e-06
G3 amp	PKNOX2	en_chr11:125146411-125146772	5.6464e-06
G3 amp	CEP295	en_chr11:93366406-93366557	0.0941489
G3 amp	CEP57	en_chr11:95407920-95408143	0.00179629
G3 amp	CEP57	en_chr11:95448832-95449445	0.00179629
G3 amp	SCN3B	en_chr11:123327975-123328380	0.00393725
G3 amp	SCN3B	en_chr11:123468998-123469339	0.00393725
G3 amp	SCN3B	en_chr11:123471620-123471812	0.00393725
G3 amp	SCN3B	en_chr11:123513712-123514126	0.00393725
G3 amp	SCN3B	en_chr11:123519920-123520232	0.00393725
G3 amp	SCN3B	en_chr11:123565846-123566237	0.00393725
G3 amp	ZNF202	en_chr11:123523260-123523441	0.000131234
G3 amp	CUL5	en_chr11:107846158-107846176	0.00316072
G3 amp	CUL5	en_chr11:107885190-107885220	0.00316072
G3 amp	RIMKLB	en_chr12:8840377-8840836	0.0493096
G3 amp	TMEM135	en_chr11:86664236-86664677	7.39749e-05
G3 amp	TMEM135	en_chr11:86792626-86792948	7.39749e-05
G3 amp	TMEM135	en_chr11:86841159-86841223	7.39749e-05
G3 amp	TMEM135	en_chr11:87043104-87043447	7.39749e-05
G3 amp	TMEM135	en_chr11:87251916-87252279	7.39749e-05
G3 amp	FAM84B	en_chr8:127197429-127197435	0.000550306
G3 amp	FAM84B	en_chr8:127325042-127325066	0.000550306
G3 amp	FAM84B	en_chr8:127387635-127388005	0.000550306
G3 amp	FAM84B	en_chr8:127391569-127391909	0.000550306
G3 amp	FAM84B	en_chr8:127489107-127489187	0.000550306
G3 amp	FAM84B	en_chr8:127837362-127837443	0.000550306
G3 amp	FAM84B	en_chr8:127840242-127840498	0.000550306
G3 amp	FAM84B	en_chr8:127908732-127908971	0.000550306
G3 amp	FAM84B	en_chr8:127916866-127917178	0.000550306
G3 amp	FAM84B	en_chr8:127927068-127927434	0.000550306
G3 amp	NFRKB	en_chr11:129731747-129732130	0.000163685
G3 amp	MTSS1	en_chr8:125646597-125646950	0.000187606
G3 amp	MTSS1	en_chr8:125649664-125650232	0.000187606
G3 amp	MTSS1	en_chr8:125656235-125656588	0.000187606
G3 amp	MTSS1	en_chr8:125659031-125659039	0.000187606
G3 amp	MTSS1	en_chr8:125666841-125667071	0.000187606
G3 amp	MTSS1	en_chr8:125672540-125672913	0.000187606
G3 amp	MTSS1	en_chr8:125683084-125683301	0.000187606
G3 amp	MTSS1	en_chr8:125683699-125684014	0.000187606
G3 amp	MTSS1	en_chr8:125698372-125698715	0.000187606
G3 amp	MTSS1	en_chr8:125699655-125699932	0.000187606
G3 amp	MTSS1	en_chr8:125721699-125722377	0.000187606
G3 amp	MTSS1	en_chr8:125794770-125795104	0.000187606
G3 amp	MTSS1	en_chr8:125797387-125797699	0.000187606
G3 amp	HAS2	en_chr8:122274970-122275319	1.50468e-05
G3 amp	HAS2	en_chr8:122347775-122347860	1.50468e-05
G3 amp	HAS2	en_chr8:122351960-122352334	1.50468e-05
G3 amp	HAS2	en_chr8:122499627-122499835	1.50468e-05
G3 amp	HAS2	en_chr8:122906081-122906401	1.50468e-05
G3 amp	HAS2	en_chr8:123050237-123050548	1.50468e-05
G3 amp	HAS2	en_chr8:123106451-123106468	1.50468e-05
G3 amp	HAS2	en_chr8:123117461-123117740	1.50468e-05
G3 amp	KCNMB3	en_chr3:178978348-178978737	0.00799994
G3 amp	NINJ2	en_chr12:690377-690646	0.0140318
G3 amp	NINJ2	en_chr12:726826-727017	0.0140318
G3 amp	NINJ2	en_chr12:769284-769483	0.0140318
G3 amp	NINJ2	en_chr12:788188-788669	0.0140318
G3 amp	NINJ2	en_chr12:811160-811375	0.0140318
G3 amp	NINJ2	en_chr12:864034-864343	0.0140318
G3 amp	SNTB1	en_chr8:121649803-121649981	0.00198801
G3 amp	SNTB1	en_chr8:121737162-121737328	0.00198801
G3 amp	SNTB1	en_chr8:121798029-121798317	0.00198801
G3 amp	SNTB1	en_chr8:121809679-121809816	0.00198801
G3 amp	SNTB1	en_chr8:121815954-121816374	0.00198801
G3 amp	SNTB1	en_chr8:121821026-121821194	0.00198801
G3 amp	SNTB1	en_chr8:121839869-121840146	0.00198801
G3 amp	SNTB1	en_chr8:122163182-122163617	0.00198801
G3 amp	SNTB1	en_chr8:122176324-122176668	0.00198801
G3 amp	MRPL13	en_chr8:121619256-121619602	5.33854e-05
G3 amp	MRPL13	en_chr8:121628287-121628559	5.33854e-05
G3 amp	MRPL13	en_chr8:121822442-121823157	5.33854e-05
G3 amp	PDE3A	en_chr12:20047799-20048015	0.0637683
G3 amp	PDE3A	en_chr12:20069508-20069793	0.0637683
G3 amp	PDE3A	en_chr12:20099675-20099840	0.0637683
G3 amp	PDE3A	en_chr12:20124309-20124606	0.0637683
G3 amp	PDE3A	en_chr12:20193417-20193449	0.0637683
G3 amp	PDE3A	en_chr12:20365637-20365979	0.0637683
G3 amp	PDE3A	en_chr12:20543386-20543422	0.0637683
G3 amp	DSCAML1	en_chr11:117565853-117566051	4.78844e-08
G3 amp	DSCAML1	en_chr11:117573445-117573815	4.78844e-08
G3 amp	DSCAML1	en_chr11:117679991-117680281	4.78844e-08
G3 amp	DDX10	en_chr11:108679072-108679281	0.00314151
G3 amp	DDX10	en_chr11:108887456-108887529	0.00314151
G3 amp	ZHX2	en_chr8:123317783-123317849	4.78844e-08
G3 amp	ZHX2	en_chr8:123398501-123398841	4.78844e-08
G3 amp	ZHX2	en_chr8:123443932-123444239	4.78844e-08
G3 amp	ZHX2	en_chr8:123554742-123554841	4.78844e-08
G3 amp	ZHX2	en_chr8:123801301-123801636	4.78844e-08
G3 amp	ZHX2	en_chr8:123811167-123811696	4.78844e-08
G3 amp	ZHX2	en_chr8:123845065-123845251	4.78844e-08
G3 amp	ZHX2	en_chr8:123908169-123908483	4.78844e-08
G3 amp	GSX2	en_chr4:54928262-54928437	0.00388112
G3 amp	GSX2	en_chr4:54929171-54929915	0.00388112
G3 amp	GSX2	en_chr4:54951124-54951140	0.00388112
G3 amp	GSX2	en_chr4:54958023-54958135	0.00388112
G3 amp	GSX2	en_chr4:55097338-55097659	0.00388112
G3 amp	SOX2	en_chr3:181329651-181329904	0.0864562
G3 amp	SOX2	en_chr3:181367894-181368046	0.0864562
G3 amp	SOX2	en_chr3:181414061-181414442	0.0864562
G3 amp	SOX2	en_chr3:181418145-181418802	0.0864562
G3 amp	SOX2	en_chr3:181419160-181419816	0.0864562
G3 amp	SOX2	en_chr3:181422063-181422170	0.0864562
G3 amp	SOX2	en_chr3:181436210-181436850	0.0864562
G3 amp	SOX2	en_chr3:181437056-181437346	0.0864562
G3 amp	SOX2	en_chr3:181438058-181438556	0.0864562
G3 amp	SOX2	en_chr3:181440813-181441146	0.0864562
G3 amp	SOX2	en_chr3:181442269-181442851	0.0864562
G3 amp	SOX2	en_chr3:181443678-181444149	0.0864562
G3 amp	SOX2	en_chr3:181444404-181445128	0.0864562
G3 amp	SOX2	en_chr3:181445730-181446151	0.0864562
G3 amp	SOX2	en_chr3:181446923-181447316	0.0864562
G3 amp	SOX2	en_chr3:181456298-181456477	0.0864562
G3 amp	SOX2	en_chr3:181474374-181474552	0.0864562
G3 amp	SOX2	en_chr3:181474625-181474969	0.0864562
G3 amp	SOX2	en_chr3:181537254-181537571	0.0864562
G3 amp	SOX2	en_chr3:181857684-181857696	0.0864562
G3 amp	SOX2	en_chr3:181876844-181877235	0.0864562
G3 amp	SOX2	en_chr3:181959526-181959782	0.0864562
G3 amp	EXT1	en_chr8:118859857-118860327	1.56362e-05
G3 amp	EXT1	en_chr8:118885059-118885357	1.56362e-05
G3 amp	EXT1	en_chr8:119013126-119013396	1.56362e-05
G3 amp	EXT1	en_chr8:119047899-119048328	1.56362e-05
G3 amp	EXT1	en_chr8:119049251-119049636	1.56362e-05
G3 amp	EXT1	en_chr8:119068312-119068746	1.56362e-05
G3 amp	EXT1	en_chr8:119071597-119071694	1.56362e-05
G3 amp	EXT1	en_chr8:119117518-119117887	1.56362e-05
G3 amp	EXT1	en_chr8:119189481-119189499	1.56362e-05
G3 amp	EXT1	en_chr8:119264701-119264795	1.56362e-05
G3 amp	EXT1	en_chr8:119313185-119313253	1.56362e-05
G3 amp	EXT1	en_chr8:119317381-119317491	1.56362e-05
G3 amp	EXT1	en_chr8:119319913-119320138	1.56362e-05
G3 amp	EXT1	en_chr8:119323544-119323883	1.56362e-05
G3 amp	EXT1	en_chr8:119339236-119339376	1.56362e-05
G3 amp	KBTBD3	en_chr11:106138718-106139012	9.5632e-05
G3 amp	KBTBD3	en_chr11:106220892-106221244	9.5632e-05
G3 amp	KBTBD3	en_chr11:106239516-106239921	9.5632e-05
G3 amp	NTM	en_chr11:131288211-131288548	0.00316072
G3 amp	NTM	en_chr11:131300322-131300556	0.00316072
G3 amp	NTM	en_chr11:131310707-131310864	0.00316072
G3 amp	NTM	en_chr11:131356967-131357237	0.00316072
G3 amp	NTM	en_chr11:131417840-131417998	0.00316072
G3 amp	NTM	en_chr11:131451036-131451143	0.00316072
G3 amp	NTM	en_chr11:131454649-131454976	0.00316072
G3 amp	NTM	en_chr11:131469236-131469635	0.00316072
G3 amp	NTM	en_chr11:131526472-131526629	0.00316072
G3 amp	NTM	en_chr11:131629109-131629340	0.00316072
G3 amp	NTM	en_chr11:131630069-131630486	0.00316072
G3 amp	NTM	en_chr11:131737647-131737928	0.00316072
G3 amp	NTM	en_chr11:131752861-131752973	0.00316072
G3 amp	NTM	en_chr11:131755784-131755805	0.00316072
G3 amp	NTM	en_chr11:131787624-131787840	0.00316072
G3 amp	NTM	en_chr11:131799015-131799372	0.00316072
G3 amp	NTM	en_chr11:131863969-131864325	0.00316072
G3 amp	NTM	en_chr11:131894522-131894728	0.00316072
G3 amp	NTM	en_chr11:131902527-131902770	0.00316072
G3 amp	NTM	en_chr11:131922402-131922802	0.00316072
G3 amp	NTM	en_chr11:131928107-131928500	0.00316072
G3 amp	NTM	en_chr11:131942118-131942474	0.00316072
G3 amp	NTM	en_chr11:131995649-131996509	0.00316072
G3 amp	NTM	en_chr11:131996641-131997035	0.00316072
G3 amp	NTM	en_chr11:132126404-132126546	0.00316072
G3 amp	NTM	en_chr11:132162191-132162572	0.00316072
G3 amp	NTM	en_chr11:132162679-132162975	0.00316072
G3 amp	NTM	en_chr11:132227815-132227948	0.00316072
G3 amp	NTM	en_chr11:132276732-132277095	0.00316072
G3 amp	C11orf54	en_chr11:93446176-93446355	0.000187606
G3 amp	JRKL	en_chr11:96169745-96169924	0.00316072
G3 amp	JRKL	en_chr11:96579211-96579589	0.00316072
G3 amp	JRKL	en_chr11:97132944-97132967	0.00316072
G3 amp	TRMT12	en_chr8:125382714-125382961	5.24842e-07
G3 amp	TRMT12	en_chr8:125466570-125466668	5.24842e-07
G3 amp	TRMT12	en_chr8:125468258-125468440	5.24842e-07
G3 amp	OPCML	en_chr11:132409803-132410133	0.0140174
G3 amp	OPCML	en_chr11:132411283-132411428	0.0140174
G3 amp	OPCML	en_chr11:132411783-132412052	0.0140174
G3 amp	OPCML	en_chr11:132502586-132503019	0.0140174
G3 amp	OPCML	en_chr11:132574661-132574990	0.0140174
G3 amp	OPCML	en_chr11:132637704-132638094	0.0140174
G3 amp	OPCML	en_chr11:132745109-132745340	0.0140174
G3 amp	OPCML	en_chr11:132764269-132764639	0.0140174
G3 amp	OPCML	en_chr11:132774283-132774643	0.0140174
G3 amp	OPCML	en_chr11:132885217-132885578	0.0140174
G3 amp	OPCML	en_chr11:132940132-132940357	0.0140174
G3 amp	OPCML	en_chr11:133337488-133337849	0.0140174
G3 amp	OPCML	en_chr11:133429641-133429673	0.0140174
G3 amp	MAML2	en_chr11:95888064-95888524	0.0140174
G3 amp	MAML2	en_chr11:95890101-95890693	0.0140174
G3 amp	MAML2	en_chr11:95893318-95893469	0.0140174
G3 amp	MAML2	en_chr11:95906618-95906816	0.0140174
G3 amp	MAML2	en_chr11:95940732-95941197	0.0140174
G3 amp	MAML2	en_chr11:95976157-95976737	0.0140174
G3 amp	MAML2	en_chr11:95982466-95982894	0.0140174
G3 amp	MAML2	en_chr11:95987343-95987574	0.0140174
G3 amp	MAML2	en_chr11:95990308-95990455	0.0140174
G3 amp	MAML2	en_chr11:95991442-95991675	0.0140174
G3 amp	MAML2	en_chr11:95995362-95995593	0.0140174
G3 amp	MAML2	en_chr11:96006843-96007267	0.0140174
G3 amp	MAML2	en_chr11:96024131-96024308	0.0140174
G3 amp	MAML2	en_chr11:96040167-96040456	0.0140174
G3 amp	MAML2	en_chr11:96071900-96072294	0.0140174
G3 amp	MAML2	en_chr11:96072423-96072630	0.0140174
G3 amp	BCL9L	en_chr11:118799839-118800231	2.02588e-05
G3 amp	BCL9L	en_chr11:118800245-118800827	2.02588e-05
G3 amp	BCL9L	en_chr11:118800879-118801266	2.02588e-05
G3 amp	BACE1	en_chr11:117406578-117406797	0.000352628
G3 amp	C8orf76	en_chr8:124248679-124249062	0.000317825
G3 amp	ZBTB44	en_chr11:130113792-130113937	8.17518e-05
G3 amp	FAM118B	en_chr11:126010526-126010866	0.000585341
G3 amp	FAM118B	en_chr11:126084365-126084425	0.000585341
G3 amp	MDM4	en_chr1:204531285-204531644	0.0278088
G3 amp	DNAJC19	en_chr3:181007551-181007872	0.0988677
G3 amp	DNAJC19	en_chr3:181035769-181036114	0.0988677
G3 amp	STK38L	en_chr12:27332593-27333057	0.0177629
G3 amp	AMY2B	en_chr1:104105795-104105973	0.0649535
G3 amp	OC90	en_chr8:132913668-132913705	0.064735
G4 amp	PTBP1	en_chr19:778993-779222	2.17725e-07
G4 amp	PTBP1	en_chr19:782330-783005	2.17725e-07
G4 amp	WDR18	en_chr19:958944-959162	8.9551e-07
G4 amp	SPEN	en_chr1:16158409-16158760	0.0324014
G4 amp	RNF126	en_chr19:659616-659868	2.17725e-07
G4 amp	RNF126	en_chr19:678997-679265	2.17725e-07
G4 amp	DLG1	en_chr3:196948967-196949228	0.0223175
G4 amp	TIGAR	en_chr12:4402799-4402949	0.0391685
G4 amp	TIGAR	en_chr12:4403384-4403473	0.0391685
G4 amp	TIGAR	en_chr12:4406037-4406342	0.0391685
G4 amp	MIER2	en_chr19:289700-289869	3.28897e-05
G4 amp	MIER2	en_chr19:290136-290651	3.28897e-05
G4 amp	MET	en_chr7:116328034-116328226	0.0612118
G4 amp	MET	en_chr7:116356493-116356879	0.0612118
G4 amp	CNOT2	en_chr12:70650618-70650832	0.0419864
G4 amp	PRDM2	en_chr1:14054762-14055166	0.0140531
G4 amp	PRDM2	en_chr1:14087510-14087640	0.0140531
G4 amp	RBM48	en_chr7:92217809-92218139	4.41472e-05
G4 amp	C19orf12	en_chr19:30215159-30215467	4.94519e-08
G4 amp	PDGFRA	en_chr4:55039924-55040302	8.91474e-09
G4 amp	PDGFRA	en_chr4:55100480-55100923	8.91474e-09
G4 amp	TSPAN31	en_chr12:58134915-58135263	3.25699e-08
G4 amp	MDM2	en_chr12:69227269-69227544	0.000542585
G4 amp	LRIG3	en_chr12:59300729-59300915	0.00782337
G4 amp	TPGS1	en_chr19:511222-511648	0.000198467
G4 amp	EGFR	en_chr7:55235458-55235690	4.41472e-05
G4 amp	RPN1	en_chr3:128417695-128417825	0.0753163
G4 amp	LETM1	en_chr4:1796551-1796852	0.0435662
G4 amp	PTK2	en_chr8:141972530-141972881	0.000238899
G4 amp	GRB2	en_chr17:73351805-73351921	0.00119734
G4 amp	GSX2	en_chr4:55097338-55097659	0.00519483
G4 amp	FAM133B	en_chr7:92233387-92233691	0.00396099
G4 amp	FAM133B	en_chr7:92260832-92261202	0.00396099
G4 amp	FAM133B	en_chr7:92262528-92262734	0.00396099
G4 amp	FAM133B	en_chr7:92263416-92263696	0.00396099
G4 amp	FAM133B	en_chr7:92271044-92271426	0.00396099
G4 amp	FAM133B	en_chr7:92274593-92274946	0.00396099
G4 amp	FAM133B	en_chr7:92277080-92277232	0.00396099
G4 amp	FAM133B	en_chr7:92282305-92282698	0.00396099
G4 amp	FAM133B	en_chr7:92324544-92325563	0.00396099
G4 amp	FAM133B	en_chr7:92340516-92340848	0.00396099
G4 amp	FAM133B	en_chr7:92463754-92464079	0.00396099
G4 amp	ZNF737	en_chr19:20606211-20606644	0.0111345
whole glioma amp	RECQL	en_chr12:21625286-21625603	0.00902253
whole glioma amp	PTBP1	en_chr19:778993-779222	1.4806e-09
whole glioma amp	PTBP1	en_chr19:782330-783005	1.4806e-09
whole glioma amp	PHLDB1	en_chr11:118481750-118482023	4.89788e-05
whole glioma amp	PHLDB1	en_chr11:118489001-118489167	4.89788e-05
whole glioma amp	PHLDB1	en_chr11:118489703-118490017	4.89788e-05
whole glioma amp	PHLDB1	en_chr11:118490168-118490609	4.89788e-05
whole glioma amp	SLC45A4	en_chr8:142247795-142248221	0.0159536
whole glioma amp	SLC45A4	en_chr8:142275441-142276204	0.0159536
whole glioma amp	SLC45A4	en_chr8:142289630-142289814	0.0159536
whole glioma amp	GRAMD1B	en_chr11:123234100-123234303	6.81017e-06
whole glioma amp	GRAMD1B	en_chr11:123275970-123276355	6.81017e-06
whole glioma amp	GRAMD1B	en_chr11:123293400-123293723	6.81017e-06
whole glioma amp	GRAMD1B	en_chr11:123343327-123343490	6.81017e-06
whole glioma amp	GRAMD1B	en_chr11:123352361-123352657	6.81017e-06
whole glioma amp	GRAMD1B	en_chr11:123353850-123354009	6.81017e-06
whole glioma amp	GRAMD1B	en_chr11:123368606-123368784	6.81017e-06
whole glioma amp	GRAMD1B	en_chr11:123381868-123382248	6.81017e-06
whole glioma amp	GRAMD1B	en_chr11:123397233-123397392	6.81017e-06
whole glioma amp	GRAMD1B	en_chr11:123414630-123415056	6.81017e-06
whole glioma amp	USP2	en_chr11:119235704-119236132	1.35493e-06
whole glioma amp	USP2	en_chr11:119239128-119239276	1.35493e-06
whole glioma amp	USP2	en_chr11:119239478-119239727	1.35493e-06
whole glioma amp	USP2	en_chr11:119241226-119241377	1.35493e-06
whole glioma amp	MYO16	en_chr13:109115794-109116062	0.00261656
whole glioma amp	MYO16	en_chr13:109272790-109273111	0.00261656
whole glioma amp	MYO16	en_chr13:109329023-109329148	0.00261656
whole glioma amp	MYO16	en_chr13:109568044-109568430	0.00261656
whole glioma amp	MYO16	en_chr13:109572126-109572187	0.00261656
whole glioma amp	MYO16	en_chr13:109645750-109646173	0.00261656
whole glioma amp	MYO16	en_chr13:109808669-109809037	0.00261656
whole glioma amp	MYO16	en_chr13:109818071-109818351	0.00261656
whole glioma amp	TG	en_chr8:133846055-133846325	0.00400377
whole glioma amp	TG	en_chr8:133847494-133847990	0.00400377
whole glioma amp	TG	en_chr8:133895920-133896300	0.00400377
whole glioma amp	TG	en_chr8:133940290-133940656	0.00400377
whole glioma amp	TG	en_chr8:133979535-133979666	0.00400377
whole glioma amp	TG	en_chr8:133991223-133991657	0.00400377
whole glioma amp	F7	en_chr13:113661985-113662203	0.00820771
whole glioma amp	F7	en_chr13:113677034-113677374	0.00820771
whole glioma amp	F7	en_chr13:113685939-113686263	0.00820771
whole glioma amp	F7	en_chr13:113691953-113691973	0.00820771
whole glioma amp	F7	en_chr13:113695694-113695999	0.00820771
whole glioma amp	F7	en_chr13:113704045-113704450	0.00820771
whole glioma amp	F7	en_chr13:113704885-113705219	0.00820771
whole glioma amp	F7	en_chr13:113705461-113705611	0.00820771
whole glioma amp	USP13	en_chr3:179446932-179447182	0.00102228
whole glioma amp	USP13	en_chr3:179550123-179550276	0.00102228
whole glioma amp	WNK1	en_chr12:825731-826001	2.80317e-16
whole glioma amp	WNK1	en_chr12:833741-833842	2.80317e-16
whole glioma amp	CDON	en_chr11:125904022-125904031	0.000365816
whole glioma amp	CDON	en_chr11:125937888-125938141	0.000365816
whole glioma amp	CDON	en_chr11:125983623-125983738	0.000365816
whole glioma amp	TAF2	en_chr8:120684106-120684406	5.67038e-06
whole glioma amp	WDR18	en_chr19:958944-959162	1.7944e-08
whole glioma amp	ZFAT	en_chr8:135469388-135469911	0.00128965
whole glioma amp	ZFAT	en_chr8:135493726-135493930	0.00128965
whole glioma amp	ZFAT	en_chr8:135512580-135513062	0.00128965
whole glioma amp	ZFAT	en_chr8:135515802-135516060	0.00128965
whole glioma amp	ZFAT	en_chr8:135517573-135517842	0.00128965
whole glioma amp	ZFAT	en_chr8:135519293-135519998	0.00128965
whole glioma amp	ZFAT	en_chr8:135566081-135566154	0.00128965
whole glioma amp	ZFAT	en_chr8:135628946-135629314	0.00128965
whole glioma amp	ZFAT	en_chr8:135763975-135764179	0.00128965
whole glioma amp	ZFAT	en_chr8:135842490-135842788	0.00128965
whole glioma amp	ZFAT	en_chr8:135843585-135843751	0.00128965
whole glioma amp	ZFAT	en_chr8:135869837-135869951	0.00128965
whole glioma amp	ZFAT	en_chr8:135997569-135997934	0.00128965
whole glioma amp	FSTL3	en_chr19:660293-660821	0.000125253
whole glioma amp	FSTL3	en_chr19:661410-661735	0.000125253
whole glioma amp	FSTL3	en_chr19:662216-662510	0.000125253
whole glioma amp	RNF126	en_chr19:659616-659868	6.70623e-12
whole glioma amp	RNF126	en_chr19:678997-679265	6.70623e-12
whole glioma amp	LNX1	en_chr4:54507359-54507623	0.0237316
whole glioma amp	LNX1	en_chr4:54542644-54542861	0.0237316
whole glioma amp	LNX1	en_chr4:54554362-54554806	0.0237316
whole glioma amp	ACAT1	en_chr11:107966906-107967320	7.80717e-05
whole glioma amp	ACAT1	en_chr11:107986432-107986807	7.80717e-05
whole glioma amp	TIGAR	en_chr12:4402799-4402949	9.80197e-06
whole glioma amp	TIGAR	en_chr12:4403384-4403473	9.80197e-06
whole glioma amp	TIGAR	en_chr12:4406037-4406342	9.80197e-06
whole glioma amp	IGSF9B	en_chr11:133804654-133804943	0.000313754
whole glioma amp	IGSF9B	en_chr11:133814977-133815479	0.000313754
whole glioma amp	IGSF9B	en_chr11:133820960-133821043	0.000313754
whole glioma amp	IGSF9B	en_chr11:133823506-133823792	0.000313754
whole glioma amp	IGSF9B	en_chr11:133874244-133874525	0.000313754
whole glioma amp	IGSF9B	en_chr11:133940508-133940868	0.000313754
whole glioma amp	PGR	en_chr11:100947372-100947678	0.0161355
whole glioma amp	ZW10	en_chr11:113637897-113638051	0.00308525
whole glioma amp	ALG9	en_chr11:111692318-111692670	0.0141995
whole glioma amp	MTMR2	en_chr11:95610217-95610530	0.0124216
whole glioma amp	MTMR2	en_chr11:95745158-95745721	0.0124216
whole glioma amp	MTMR2	en_chr11:95749380-95749532	0.0124216
whole glioma amp	MTMR2	en_chr11:95801750-95802104	0.0124216
whole glioma amp	MTMR2	en_chr11:95808686-95809082	0.0124216
whole glioma amp	LRP5L	en_chr22:25815594-25815803	0.000433777
whole glioma amp	ADRBK2	en_chr22:25883503-25883619	0.0025536
whole glioma amp	NALCN	en_chr13:101939055-101939142	5.04142e-05
whole glioma amp	TRPS1	en_chr8:115707569-115707650	5.41286e-07
whole glioma amp	TRPS1	en_chr8:115953309-115953537	5.41286e-07
whole glioma amp	TRPS1	en_chr8:116112760-116113320	5.41286e-07
whole glioma amp	TRPS1	en_chr8:116189630-116189772	5.41286e-07
whole glioma amp	TRPS1	en_chr8:116450341-116450508	5.41286e-07
whole glioma amp	TRPS1	en_chr8:116454411-116454736	5.41286e-07
whole glioma amp	TRPS1	en_chr8:116463689-116463880	5.41286e-07
whole glioma amp	TRPS1	en_chr8:116507305-116507631	5.41286e-07
whole glioma amp	TRPS1	en_chr8:116660380-116660747	5.41286e-07
whole glioma amp	TRPS1	en_chr8:116678291-116678885	5.41286e-07
whole glioma amp	TRPS1	en_chr8:116879779-116880131	5.41286e-07
whole glioma amp	TRPS1	en_chr8:116990613-116990894	5.41286e-07
whole glioma amp	CHRAC1	en_chr8:141555144-141555348	0.0179056
whole glioma amp	SQLE	en_chr8:126037665-126038021	0.00359358
whole glioma amp	MIER2	en_chr19:289700-289869	0.000669078
whole glioma amp	MIER2	en_chr19:290136-290651	0.000669078
whole glioma amp	CDK6	en_chr7:92361219-92361296	1.37745e-12
whole glioma amp	CDK6	en_chr7:92373404-92373742	1.37745e-12
whole glioma amp	CDK6	en_chr7:92437286-92437617	1.37745e-12
whole glioma amp	CDK6	en_chr7:92439060-92439368	1.37745e-12
whole glioma amp	CDK6	en_chr7:92459714-92460134	1.37745e-12
whole glioma amp	MET	en_chr7:116328034-116328226	2.27526e-17
whole glioma amp	MET	en_chr7:116356493-116356879	2.27526e-17
whole glioma amp	CHIC2	en_chr4:54780399-54780822	0.000396042
whole glioma amp	CHIC2	en_chr4:54794044-54794386	0.000396042
whole glioma amp	CHIC2	en_chr4:54798924-54799227	0.000396042
whole glioma amp	CHIC2	en_chr4:54828835-54828858	0.000396042
whole glioma amp	CHIC2	en_chr4:54871626-54871896	0.000396042
whole glioma amp	CHIC2	en_chr4:54886131-54886730	0.000396042
whole glioma amp	CHIC2	en_chr4:54890749-54890967	0.000396042
whole glioma amp	ZBTB16	en_chr11:113936589-113937256	0.0128251
whole glioma amp	ZBTB16	en_chr11:113945404-113945849	0.0128251
whole glioma amp	ZBTB16	en_chr11:113950793-113951339	0.0128251
whole glioma amp	ZBTB16	en_chr11:113962751-113963246	0.0128251
whole glioma amp	ZBTB16	en_chr11:113970182-113970266	0.0128251
whole glioma amp	ZBTB16	en_chr11:114018906-114019020	0.0128251
whole glioma amp	TECTA	en_chr11:120895811-120895984	7.18508e-09
whole glioma amp	SC5D	en_chr11:121107211-121107513	1.13595e-06
whole glioma amp	SC5D	en_chr11:121199399-121199704	1.13595e-06
whole glioma amp	B3GAT1	en_chr11:134863685-134863877	4.44751e-07
whole glioma amp	HSPA8	en_chr11:122949899-122950101	0.0181128
whole glioma amp	HSPA8	en_chr11:122956299-122956503	0.0181128
whole glioma amp	HSPA8	en_chr11:122989373-122989577	0.0181128
whole glioma amp	HSPA8	en_chr11:122993000-122993335	0.0181128
whole glioma amp	UPK2	en_chr11:118782911-118783378	2.34586e-15
whole glioma amp	UPK2	en_chr11:118784118-118784508	2.34586e-15
whole glioma amp	PVRL1	en_chr11:119454963-119455433	1.82436e-17
whole glioma amp	PVRL1	en_chr11:119465443-119465711	1.82436e-17
whole glioma amp	PVRL1	en_chr11:119540378-119540644	1.82436e-17
whole glioma amp	PVRL1	en_chr11:119542376-119542690	1.82436e-17
whole glioma amp	PVRL1	en_chr11:119554350-119554716	1.82436e-17
whole glioma amp	PVRL1	en_chr11:119612950-119613345	1.82436e-17
whole glioma amp	PVRL1	en_chr11:119626512-119626655	1.82436e-17
whole glioma amp	PVRL1	en_chr11:119703414-119703632	1.82436e-17
whole glioma amp	PVRL1	en_chr11:119711354-119711379	1.82436e-17
whole glioma amp	PARP11	en_chr12:3948349-3948613	3.12649e-05
whole glioma amp	PARP11	en_chr12:4027276-4027298	3.12649e-05
whole glioma amp	PARP11	en_chr12:4140182-4140815	3.12649e-05
whole glioma amp	CNOT2	en_chr12:70650618-70650832	0.00356335
whole glioma amp	C2CD5	en_chr12:22654594-22654831	0.00080648
whole glioma amp	C2CD5	en_chr12:22779557-22779668	0.00080648
whole glioma amp	DUSP22	en_chr6:304014-304108	0.00133932
whole glioma amp	GOLPH3	en_chr5:32164142-32164348	0.0032116
whole glioma amp	KISS1R	en_chr19:928103-928378	1.82561e-10
whole glioma amp	ARID3A	en_chr19:934999-935434	0.0443701
whole glioma amp	MFAP2	en_chr1:17253207-17253541	0.0225756
whole glioma amp	CCND2	en_chr12:4218481-4218686	0.00868136
whole glioma amp	CCND2	en_chr12:4252128-4252433	0.00868136
whole glioma amp	CCND2	en_chr12:4274113-4274463	0.00868136
whole glioma amp	CCND2	en_chr12:4287687-4287885	0.00868136
whole glioma amp	CCND2	en_chr12:4313058-4313407	0.00868136
whole glioma amp	CCND2	en_chr12:4378284-4379414	0.000654328
whole glioma amp	SNX19	en_chr11:130767172-130767510	3.37466e-06
whole glioma amp	SNX19	en_chr11:130767627-130768066	3.37466e-06
whole glioma amp	SNX19	en_chr11:130860257-130860277	3.37466e-06
whole glioma amp	SNX19	en_chr11:131242693-131242735	3.37466e-06
whole glioma amp	ZNF639	en_chr3:179049621-179049719	0.0495341
whole glioma amp	SLC25A19	en_chr17:73291742-73292218	1.77243e-08
whole glioma amp	SLC25A19	en_chr17:73293570-73293940	1.77243e-08
whole glioma amp	SLC25A19	en_chr17:73304838-73305233	1.77243e-08
whole glioma amp	SLC25A19	en_chr17:73333353-73333637	1.77243e-08
whole glioma amp	SLC25A19	en_chr17:73337527-73337917	1.77243e-08
whole glioma amp	RBM48	en_chr7:92217809-92218139	7.30488e-07
whole glioma amp	KHDRBS3	en_chr8:136314208-136314428	1.24523e-06
whole glioma amp	KHDRBS3	en_chr8:136342681-136342959	1.24523e-06
whole glioma amp	KHDRBS3	en_chr8:136587606-136587905	1.24523e-06
whole glioma amp	KHDRBS3	en_chr8:136623331-136623657	1.24523e-06
whole glioma amp	KHDRBS3	en_chr8:137225928-137226328	1.24523e-06
whole glioma amp	KHDRBS3	en_chr8:137248395-137248553	1.24523e-06
whole glioma amp	KHDRBS3	en_chr8:137493596-137493872	0.0156273
whole glioma amp	KHDRBS3	en_chr8:137554492-137554791	0.0156273
whole glioma amp	KHDRBS3	en_chr8:137765888-137765903	0.0156273
whole glioma amp	KHDRBS3	en_chr8:137937938-137938287	0.0156273
whole glioma amp	C19orf12	en_chr19:30215159-30215467	9.46171e-18
whole glioma amp	PIK3C2B	en_chr1:204430759-204431008	0.00040138
whole glioma amp	PIK3C2B	en_chr1:204434923-204435081	0.00040138
whole glioma amp	KRAS	en_chr12:25538390-25538869	0.029572
whole glioma amp	KRAS	en_chr12:25539082-25539407	0.029572
whole glioma amp	PDGFRA	en_chr4:55039924-55040302	1.42542e-08
whole glioma amp	PDGFRA	en_chr4:55100480-55100923	1.42542e-08
whole glioma amp	ERCC5	en_chr13:103557671-103557972	0.0481945
whole glioma amp	CARS2	en_chr13:111564894-111565358	0.0209776
whole glioma amp	ARHGAP32	en_chr11:129102482-129102753	0.000269227
whole glioma amp	ACRV1	en_chr11:125560855-125560979	0.0131128
whole glioma amp	TSPAN31	en_chr12:58134915-58135263	8.02136e-13
whole glioma amp	USP15	en_chr12:62278702-62278999	0.0254977
whole glioma amp	CPM	en_chr12:69311802-69312020	0.00581129
whole glioma amp	CPM	en_chr12:69312043-69312322	0.00581129
whole glioma amp	CPM	en_chr12:69403025-69403359	0.00581129
whole glioma amp	CPM	en_chr12:69418832-69418872	0.00581129
whole glioma amp	MDM2	en_chr12:69227269-69227544	9.70683e-06
whole glioma amp	MYC	en_chr8:128811691-128811973	5.4312e-09
whole glioma amp	MYC	en_chr8:128822251-128823013	5.4312e-09
whole glioma amp	MYC	en_chr8:128825013-128825274	5.4312e-09
whole glioma amp	MYC	en_chr8:128843918-128844302	5.4312e-09
whole glioma amp	MYC	en_chr8:128888391-128888698	5.4312e-09
whole glioma amp	MYC	en_chr8:128910613-128910985	5.4312e-09
whole glioma amp	MYC	en_chr8:128919831-128920544	5.4312e-09
whole glioma amp	SORL1	en_chr11:121288008-121288281	1.33194e-07
whole glioma amp	SORL1	en_chr11:121289334-121289764	1.33194e-07
whole glioma amp	SORL1	en_chr11:121292319-121292487	1.33194e-07
whole glioma amp	SORL1	en_chr11:121314934-121315243	1.33194e-07
whole glioma amp	SORL1	en_chr11:121331109-121331419	1.33194e-07
whole glioma amp	SORL1	en_chr11:121337416-121337512	1.33194e-07
whole glioma amp	SORL1	en_chr11:121355865-121356201	1.33194e-07
whole glioma amp	SORL1	en_chr11:121365490-121365631	1.33194e-07
whole glioma amp	SORL1	en_chr11:121448904-121449244	1.33194e-07
whole glioma amp	SORL1	en_chr11:121526040-121526695	1.33194e-07
whole glioma amp	SORL1	en_chr11:121526794-121527145	1.33194e-07
whole glioma amp	SORL1	en_chr11:121542614-121542884	1.33194e-07
whole glioma amp	SORL1	en_chr11:121593077-121593718	1.33194e-07
whole glioma amp	SORL1	en_chr11:121594118-121594399	1.33194e-07
whole glioma amp	BUD13	en_chr11:116061103-116061309	0.000268279
whole glioma amp	BUD13	en_chr11:116271769-116271780	0.000268279
whole glioma amp	BUD13	en_chr11:116292560-116292574	0.000268279
whole glioma amp	BUD13	en_chr11:116302675-116302773	0.000268279
whole glioma amp	BUD13	en_chr11:116462532-116462616	0.000268279
whole glioma amp	FXYD2	en_chr11:117693971-117694128	3.48061e-06
whole glioma amp	FXYD2	en_chr11:117721707-117722103	3.48061e-06
whole glioma amp	FXYD2	en_chr11:117745558-117745882	3.48061e-06
whole glioma amp	AEBP2	en_chr12:19496981-19496995	0.0267945
whole glioma amp	AEBP2	en_chr12:19566135-19566181	0.0267945
whole glioma amp	AEBP2	en_chr12:20004635-20004650	0.00670356
whole glioma amp	SLCO1C1	en_chr12:20746479-20746810	0.0334752
whole glioma amp	SLCO1C1	en_chr12:20780077-20780376	0.0334752
whole glioma amp	ETNK1	en_chr12:23195038-23195059	0.00103991
whole glioma amp	LRIG3	en_chr12:59300729-59300915	0.00117484
whole glioma amp	TPGS1	en_chr19:511222-511648	1.45699e-15
whole glioma amp	NME7	en_chr1:169229816-169229911	1.21102e-05
whole glioma amp	PLEKHA6	en_chr1:204274077-204274452	0.00762863
whole glioma amp	PLEKHA6	en_chr1:204289566-204289863	0.00762863
whole glioma amp	PLEKHA6	en_chr1:204317952-204318184	0.00836894
whole glioma amp	PLEKHA6	en_chr1:204363456-204363666	0.00836894
whole glioma amp	EGFR	en_chr7:55063666-55063958	0.000390442
whole glioma amp	EGFR	en_chr7:55235458-55235690	2.11423e-11
whole glioma amp	UTP23	en_chr8:117335974-117336137	6.24347e-09
whole glioma amp	UTP23	en_chr8:117366472-117366785	6.24347e-09
whole glioma amp	UTP23	en_chr8:117378539-117378781	6.24347e-09
whole glioma amp	UTP23	en_chr8:117456775-117457003	6.24347e-09
whole glioma amp	UTP23	en_chr8:117484091-117484236	6.24347e-09
whole glioma amp	UTP23	en_chr8:117529764-117530094	6.24347e-09
whole glioma amp	UTP23	en_chr8:117630556-117630790	6.24347e-09
whole glioma amp	UTP23	en_chr8:117664096-117664364	6.24347e-09
whole glioma amp	UTP23	en_chr8:117664503-117664654	6.24347e-09
whole glioma amp	UTP23	en_chr8:117711370-117711748	6.24347e-09
whole glioma amp	UTP23	en_chr8:117744101-117744355	6.24347e-09
whole glioma amp	TATDN1	en_chr8:125638890-125639286	1.46537e-21
whole glioma amp	TATDN1	en_chr8:125641743-125642346	1.46537e-21
whole glioma amp	GSDMC	en_chr8:129981605-129981909	0.000208586
whole glioma amp	GSDMC	en_chr8:130150064-130150272	0.000208586
whole glioma amp	GSDMC	en_chr8:130176726-130177115	0.000208586
whole glioma amp	GSDMC	en_chr8:130222982-130222992	0.000208586
whole glioma amp	GSDMC	en_chr8:130248733-130249143	0.000208586
whole glioma amp	GSDMC	en_chr8:130276048-130276167	0.000208586
whole glioma amp	GSDMC	en_chr8:130279904-130280064	0.000208586
whole glioma amp	GSDMC	en_chr8:130284402-130285105	0.000208586
whole glioma amp	GSDMC	en_chr8:130317973-130318201	0.000208586
whole glioma amp	GSDMC	en_chr8:130461810-130462206	0.000208586
whole glioma amp	GSDMC	en_chr8:130490796-130491097	0.000208586
whole glioma amp	GSDMC	en_chr8:130491194-130491466	0.000208586
whole glioma amp	GSDMC	en_chr8:130527330-130527562	0.000208586
whole glioma amp	GSDMC	en_chr8:130527947-130528435	0.000208586
whole glioma amp	GSDMC	en_chr8:130549847-130550267	0.000208586
whole glioma amp	GSDMC	en_chr8:130560066-130560288	0.000208586
whole glioma amp	GSDMC	en_chr8:130568304-130568673	0.000208586
whole glioma amp	GSDMC	en_chr8:130577240-130577439	0.000208586
whole glioma amp	GSDMC	en_chr8:130594185-130594451	0.000208586
whole glioma amp	GSDMC	en_chr8:130594464-130594915	0.000208586
whole glioma amp	GSDMC	en_chr8:130595168-130595596	0.000208586
whole glioma amp	GSDMC	en_chr8:130716318-130716614	0.000208586
whole glioma amp	GSDMC	en_chr8:130876466-130876830	0.000208586
whole glioma amp	GSDMC	en_chr8:130897837-130898360	0.000208586
whole glioma amp	GSDMC	en_chr8:130907129-130907396	0.000208586
whole glioma amp	FAM135B	en_chr8:138948473-138948574	6.6592e-05
whole glioma amp	FAM135B	en_chr8:139270111-139270285	6.6592e-05
whole glioma amp	FAM135B	en_chr8:139279809-139280062	6.6592e-05
whole glioma amp	FAM135B	en_chr8:139293707-139293714	6.6592e-05
whole glioma amp	FAM135B	en_chr8:139299523-139299711	6.6592e-05
whole glioma amp	FAM135B	en_chr8:139470723-139471056	6.6592e-05
whole glioma amp	FAM135B	en_chr8:139695488-139695863	6.6592e-05
whole glioma amp	ZC3H12C	en_chr11:109870773-109871141	0.0156273
whole glioma amp	ZC3H12C	en_chr11:109958650-109959379	0.0156273
whole glioma amp	ZC3H12C	en_chr11:110002516-110002895	0.0156273
whole glioma amp	NCAM1	en_chr11:112566717-112567065	1.76595e-13
whole glioma amp	NCAM1	en_chr11:112655698-112656077	1.76595e-13
whole glioma amp	NCAM1	en_chr11:112723170-112723204	1.76595e-13
whole glioma amp	NCAM1	en_chr11:112752270-112752453	1.76595e-13
whole glioma amp	NCAM1	en_chr11:112839963-112840314	1.76595e-13
whole glioma amp	NCAM1	en_chr11:112842081-112842529	1.76595e-13
whole glioma amp	NCAM1	en_chr11:112941331-112941794	1.76595e-13
whole glioma amp	DRD2	en_chr11:113375857-113376013	0.00559726
whole glioma amp	DRD2	en_chr11:113458188-113458759	0.00559726
whole glioma amp	GLB1L2	en_chr11:134225265-134225400	0.00130878
whole glioma amp	GRIK4	en_chr11:120302835-120303154	6.30416e-12
whole glioma amp	GRIK4	en_chr11:120463888-120464227	6.30416e-12
whole glioma amp	GRIK4	en_chr11:120512132-120512391	6.30416e-12
whole glioma amp	EI24	en_chr11:125363864-125364125	0.00785012
whole glioma amp	FEZ1	en_chr11:125241346-125241732	0.000235244
whole glioma amp	FEZ1	en_chr11:125246008-125246410	0.000235244
whole glioma amp	FEZ1	en_chr11:125304164-125304178	0.000235244
whole glioma amp	FEZ1	en_chr11:125327806-125328029	0.000235244
whole glioma amp	FEZ1	en_chr11:125340433-125340486	0.000235244
whole glioma amp	SCN2B	en_chr11:118051304-118051408	5.48641e-06
whole glioma amp	SIDT2	en_chr11:117016262-117016599	0.00142927
whole glioma amp	DLG2	en_chr11:84842464-84842648	0.0264708
whole glioma amp	DLG2	en_chr11:84925311-84925429	0.0264708
whole glioma amp	DLG2	en_chr11:85046447-85046583	0.0264708
whole glioma amp	DLG2	en_chr11:85047149-85047448	0.0264708
whole glioma amp	DLG2	en_chr11:85160814-85160851	0.0264708
whole glioma amp	DLG2	en_chr11:85310773-85310968	0.0264708
whole glioma amp	DIXDC1	en_chr11:111805995-111806483	0.00194753
whole glioma amp	ME3	en_chr11:86328094-86328121	0.0368375
whole glioma amp	ME3	en_chr11:86399785-86399941	0.0368375
whole glioma amp	ME3	en_chr11:86430919-86431170	0.0368375
whole glioma amp	CWF19L2	en_chr11:107187292-107187599	4.88536e-06
whole glioma amp	GRIA4	en_chr11:105513261-105513284	1.12594e-05
whole glioma amp	GRIA4	en_chr11:105516722-105517118	1.12594e-05
whole glioma amp	GRIA4	en_chr11:105579191-105579256	1.12594e-05
whole glioma amp	GRIA4	en_chr11:105590287-105590591	1.12594e-05
whole glioma amp	GRIA4	en_chr11:105674568-105674985	1.12594e-05
whole glioma amp	ZIC1	en_chr3:146955604-146955955	0.000895765
whole glioma amp	FAM49B	en_chr8:130947350-130947645	0.0386653
whole glioma amp	FAM49B	en_chr8:130975001-130975392	0.0386653
whole glioma amp	FAM49B	en_chr8:130996080-130996422	0.0386653
whole glioma amp	FAM49B	en_chr8:130996669-130996803	0.0386653
whole glioma amp	FAM49B	en_chr8:131054431-131054834	0.0386653
whole glioma amp	FAM49B	en_chr8:131134027-131134054	0.0386653
whole glioma amp	FAM49B	en_chr8:131201084-131201473	0.0386653
whole glioma amp	FAM49B	en_chr8:131218440-131218995	0.0386653
whole glioma amp	FAM49B	en_chr8:131454495-131454885	0.0386653
whole glioma amp	ASAP1	en_chr8:131259857-131260132	1.4806e-09
whole glioma amp	ASAP1	en_chr8:131260848-131261137	1.4806e-09
whole glioma amp	ASAP1	en_chr8:131269679-131269819	1.4806e-09
whole glioma amp	ASAP1	en_chr8:131271304-131271556	1.4806e-09
whole glioma amp	ASAP1	en_chr8:131271729-131272058	1.4806e-09
whole glioma amp	ASAP1	en_chr8:131289962-131290145	1.4806e-09
whole glioma amp	ASAP1	en_chr8:131291188-131291588	1.4806e-09
whole glioma amp	ASAP1	en_chr8:131296023-131296343	1.4806e-09
whole glioma amp	ASAP1	en_chr8:131296989-131297286	1.4806e-09
whole glioma amp	ASAP1	en_chr8:131354482-131354860	1.4806e-09
whole glioma amp	ASAP1	en_chr8:131364558-131364729	1.4806e-09
whole glioma amp	ASAP1	en_chr8:131467153-131467172	1.4806e-09
whole glioma amp	ASAP1	en_chr8:131495645-131495684	1.4806e-09
whole glioma amp	ASAP1	en_chr8:131503797-131504200	1.4806e-09
whole glioma amp	ASAP1	en_chr8:131519599-131519928	1.4806e-09
whole glioma amp	ASAP1	en_chr8:131526425-131526622	1.4806e-09
whole glioma amp	ASAP1	en_chr8:131561913-131562125	1.4806e-09
whole glioma amp	THY1	en_chr11:119303432-119303782	0.0333635
whole glioma amp	THY1	en_chr11:119598046-119598312	0.0333635
whole glioma amp	TBRG1	en_chr11:124514246-124514548	6.34572e-16
whole glioma amp	ADCY8	en_chr8:131813824-131814167	1.9604e-09
whole glioma amp	ADCY8	en_chr8:131864452-131864841	1.9604e-09
whole glioma amp	WDYHV1	en_chr8:124462485-124463022	8.9111e-06
whole glioma amp	WDYHV1	en_chr8:124478396-124478824	8.9111e-06
whole glioma amp	ATAD2	en_chr8:124407044-124407322	0.0232708
whole glioma amp	ATAD2	en_chr8:124407455-124407786	0.0232708
whole glioma amp	FBXO32	en_chr8:124524433-124524792	0.00201671
whole glioma amp	FBXO32	en_chr8:124547812-124548082	0.00201671
whole glioma amp	FBXO32	en_chr8:124549741-124550229	0.00201671
whole glioma amp	PPP1R15B	en_chr1:204386444-204387188	0.00386869
whole glioma amp	PPP1R15B	en_chr1:204387566-204387645	0.00386869
whole glioma amp	PPP1R15B	en_chr1:204395183-204395520	0.00386869
whole glioma amp	ISL2	en_chr15:76901664-76901845	3.98746e-18
whole glioma amp	SIK3	en_chr11:116857252-116857500	1.24523e-06
whole glioma amp	SIK3	en_chr11:116864339-116864649	1.24523e-06
whole glioma amp	SIK3	en_chr11:116867531-116867975	1.24523e-06
whole glioma amp	SIK3	en_chr11:116870646-116870996	1.24523e-06
whole glioma amp	SIK3	en_chr11:116873672-116874047	1.24523e-06
whole glioma amp	SIK3	en_chr11:116883407-116883544	1.24523e-06
whole glioma amp	SIK3	en_chr11:116884410-116884712	1.24523e-06
whole glioma amp	SPATA18	en_chr4:53023897-53024042	0.00113258
whole glioma amp	RPN1	en_chr3:128417695-128417825	6.79598e-08
whole glioma amp	MED30	en_chr8:118743302-118743393	3.12534e-08
whole glioma amp	KIAA0196	en_chr8:126112372-126112753	8.94112e-09
whole glioma amp	KIAA0196	en_chr8:126187320-126187484	8.94112e-09
whole glioma amp	KIAA0196	en_chr8:126193275-126193543	8.94112e-09
whole glioma amp	KIAA0196	en_chr8:126195292-126195668	8.94112e-09
whole glioma amp	KIAA0196	en_chr8:126231490-126231859	8.94112e-09
whole glioma amp	KIAA0196	en_chr8:126232175-126232753	8.94112e-09
whole glioma amp	KIAA0196	en_chr8:126238973-126239274	8.94112e-09
whole glioma amp	KIAA0196	en_chr8:126245115-126245425	8.94112e-09
whole glioma amp	KIAA0196	en_chr8:126268557-126268681	8.94112e-09
whole glioma amp	TMEM65	en_chr8:125302460-125302812	0.000937133
whole glioma amp	TMEM65	en_chr8:125341304-125341312	0.000937133
whole glioma amp	TMEM65	en_chr8:125357334-125357543	0.000937133
whole glioma amp	TMEM65	en_chr8:125367728-125368050	0.000937133
whole glioma amp	ZHX1	en_chr8:124301303-124301534	1.3226e-07
whole glioma amp	HEPACAM	en_chr11:124812430-124812599	0.00401804
whole glioma amp	PKNOX2	en_chr11:125145861-125146105	1.97008e-15
whole glioma amp	PKNOX2	en_chr11:125146411-125146772	1.97008e-15
whole glioma amp	CEP295	en_chr11:93366406-93366557	0.00149881
whole glioma amp	CEP57	en_chr11:95407920-95408143	0.00034096
whole glioma amp	CEP57	en_chr11:95448832-95449445	0.00034096
whole glioma amp	SCN3B	en_chr11:123327975-123328380	2.12213e-05
whole glioma amp	SCN3B	en_chr11:123468998-123469339	2.12213e-05
whole glioma amp	SCN3B	en_chr11:123471620-123471812	2.12213e-05
whole glioma amp	SCN3B	en_chr11:123513712-123514126	2.12213e-05
whole glioma amp	SCN3B	en_chr11:123519920-123520232	2.12213e-05
whole glioma amp	SCN3B	en_chr11:123565846-123566237	2.12213e-05
whole glioma amp	ZNF202	en_chr11:123523260-123523441	2.65906e-13
whole glioma amp	CUL5	en_chr11:107846158-107846176	0.000544888
whole glioma amp	CUL5	en_chr11:107885190-107885220	0.000544888
whole glioma amp	RIMKLB	en_chr12:8840377-8840836	0.0156273
whole glioma amp	TMEM135	en_chr11:86664236-86664677	0.00142335
whole glioma amp	TMEM135	en_chr11:86792626-86792948	0.00142335
whole glioma amp	TMEM135	en_chr11:86841159-86841223	0.00142335
whole glioma amp	TMEM135	en_chr11:87043104-87043447	0.00142335
whole glioma amp	TMEM135	en_chr11:87251916-87252279	0.00142335
whole glioma amp	TRAPPC9	en_chr8:141102173-141102317	0.000409505
whole glioma amp	TRAPPC9	en_chr8:141108529-141108796	0.000409505
whole glioma amp	TRAPPC9	en_chr8:141108929-141109987	0.000409505
whole glioma amp	TRAPPC9	en_chr8:141110302-141110773	0.000409505
whole glioma amp	TRAPPC9	en_chr8:141190446-141190798	0.000409505
whole glioma amp	TRAPPC9	en_chr8:141358966-141359028	0.000409505
whole glioma amp	TRAPPC9	en_chr8:141361313-141361457	0.000409505
whole glioma amp	TRAPPC9	en_chr8:141454964-141454973	0.000409505
whole glioma amp	TRAPPC9	en_chr8:141474376-141475403	0.000409505
whole glioma amp	TRAPPC9	en_chr8:141479707-141479835	0.000409505
whole glioma amp	TRAPPC9	en_chr8:141481995-141482225	0.000409505
whole glioma amp	FAM84B	en_chr8:127197429-127197435	4.38693e-13
whole glioma amp	FAM84B	en_chr8:127325042-127325066	4.38693e-13
whole glioma amp	FAM84B	en_chr8:127387635-127388005	4.38693e-13
whole glioma amp	FAM84B	en_chr8:127391569-127391909	4.38693e-13
whole glioma amp	FAM84B	en_chr8:127489107-127489187	4.38693e-13
whole glioma amp	FAM84B	en_chr8:127837362-127837443	4.38693e-13
whole glioma amp	FAM84B	en_chr8:127840242-127840498	4.38693e-13
whole glioma amp	FAM84B	en_chr8:127908732-127908971	4.38693e-13
whole glioma amp	FAM84B	en_chr8:127916866-127917178	4.38693e-13
whole glioma amp	FAM84B	en_chr8:127927068-127927434	4.38693e-13
whole glioma amp	GRM5	en_chr11:88447557-88447832	0.0287835
whole glioma amp	GRM5	en_chr11:88478875-88479129	0.0287835
whole glioma amp	GRM5	en_chr11:88538065-88538152	0.0287835
whole glioma amp	PTK2	en_chr8:141972530-141972881	1.0882e-05
whole glioma amp	PTK2	en_chr8:142033227-142033651	6.41602e-09
whole glioma amp	PTK2	en_chr8:142047873-142048201	6.41602e-09
whole glioma amp	SIK2	en_chr11:111534401-111534774	0.0143596
whole glioma amp	NFRKB	en_chr11:129731747-129732130	4.44197e-06
whole glioma amp	MTSS1	en_chr8:125646597-125646950	2.26857e-12
whole glioma amp	MTSS1	en_chr8:125649664-125650232	2.26857e-12
whole glioma amp	MTSS1	en_chr8:125656235-125656588	2.26857e-12
whole glioma amp	MTSS1	en_chr8:125659031-125659039	2.26857e-12
whole glioma amp	MTSS1	en_chr8:125666841-125667071	2.26857e-12
whole glioma amp	MTSS1	en_chr8:125672540-125672913	2.26857e-12
whole glioma amp	MTSS1	en_chr8:125683084-125683301	2.26857e-12
whole glioma amp	MTSS1	en_chr8:125683699-125684014	2.26857e-12
whole glioma amp	MTSS1	en_chr8:125698372-125698715	2.26857e-12
whole glioma amp	MTSS1	en_chr8:125699655-125699932	2.26857e-12
whole glioma amp	MTSS1	en_chr8:125721699-125722377	2.26857e-12
whole glioma amp	MTSS1	en_chr8:125794770-125795104	2.26857e-12
whole glioma amp	MTSS1	en_chr8:125797387-125797699	2.26857e-12
whole glioma amp	HAS2	en_chr8:122274970-122275319	0.00502342
whole glioma amp	HAS2	en_chr8:122347775-122347860	0.00502342
whole glioma amp	HAS2	en_chr8:122351960-122352334	0.00502342
whole glioma amp	HAS2	en_chr8:122499627-122499835	0.00502342
whole glioma amp	HAS2	en_chr8:122906081-122906401	0.00502342
whole glioma amp	HAS2	en_chr8:123050237-123050548	0.00502342
whole glioma amp	HAS2	en_chr8:123106451-123106468	0.00502342
whole glioma amp	HAS2	en_chr8:123117461-123117740	0.00502342
whole glioma amp	TSNARE1	en_chr8:142986268-142986706	6.56296e-12
whole glioma amp	TSNARE1	en_chr8:143046491-143046581	6.56296e-12
whole glioma amp	TSNARE1	en_chr8:143271196-143271387	6.56296e-12
whole glioma amp	TSNARE1	en_chr8:143311933-143312112	6.56296e-12
whole glioma amp	TSNARE1	en_chr8:143353648-143353818	6.56296e-12
whole glioma amp	TSNARE1	en_chr8:143403466-143403590	6.56296e-12
whole glioma amp	TSNARE1	en_chr8:143449565-143449834	6.56296e-12
whole glioma amp	TSNARE1	en_chr8:143532398-143532722	6.56296e-12
whole glioma amp	KCNMB3	en_chr3:178978348-178978737	0.00946301
whole glioma amp	NINJ2	en_chr12:690377-690646	0.0076269
whole glioma amp	NINJ2	en_chr12:726826-727017	0.0076269
whole glioma amp	NINJ2	en_chr12:769284-769483	0.0076269
whole glioma amp	NINJ2	en_chr12:788188-788669	0.0076269
whole glioma amp	NINJ2	en_chr12:811160-811375	0.0076269
whole glioma amp	NINJ2	en_chr12:864034-864343	0.0076269
whole glioma amp	SNTB1	en_chr8:121649803-121649981	0.0346965
whole glioma amp	SNTB1	en_chr8:121737162-121737328	0.0346965
whole glioma amp	SNTB1	en_chr8:121798029-121798317	0.0346965
whole glioma amp	SNTB1	en_chr8:121809679-121809816	0.0346965
whole glioma amp	SNTB1	en_chr8:121815954-121816374	0.0346965
whole glioma amp	SNTB1	en_chr8:121821026-121821194	0.0346965
whole glioma amp	SNTB1	en_chr8:121839869-121840146	0.0346965
whole glioma amp	SNTB1	en_chr8:122163182-122163617	0.0346965
whole glioma amp	SNTB1	en_chr8:122176324-122176668	0.0346965
whole glioma amp	GOLT1A	en_chr1:204238647-204239007	0.0160083
whole glioma amp	GOLT1A	en_chr1:204254999-204255106	0.0160083
whole glioma amp	DSCAML1	en_chr11:117565853-117566051	2.26244e-30
whole glioma amp	DSCAML1	en_chr11:117573445-117573815	2.26244e-30
whole glioma amp	DSCAML1	en_chr11:117679991-117680281	2.26244e-30
whole glioma amp	SAMD12	en_chr8:119419771-119420080	0.0145519
whole glioma amp	SAMD12	en_chr8:119485123-119485454	0.0145519
whole glioma amp	SAMD12	en_chr8:119518110-119518355	0.0145519
whole glioma amp	SAMD12	en_chr8:119536200-119536581	0.0145519
whole glioma amp	SAMD12	en_chr8:119536968-119537364	0.0145519
whole glioma amp	SAMD12	en_chr8:119627018-119627217	0.0145519
whole glioma amp	SAMD12	en_chr8:119781554-119781682	0.0145519
whole glioma amp	DDX10	en_chr11:108679072-108679281	0.000520349
whole glioma amp	DDX10	en_chr11:108887456-108887529	0.000520349
whole glioma amp	ZHX2	en_chr8:123317783-123317849	1.10463e-20
whole glioma amp	ZHX2	en_chr8:123398501-123398841	1.10463e-20
whole glioma amp	ZHX2	en_chr8:123443932-123444239	1.10463e-20
whole glioma amp	ZHX2	en_chr8:123554742-123554841	1.10463e-20
whole glioma amp	ZHX2	en_chr8:123801301-123801636	1.10463e-20
whole glioma amp	ZHX2	en_chr8:123811167-123811696	1.10463e-20
whole glioma amp	ZHX2	en_chr8:123845065-123845251	1.10463e-20
whole glioma amp	ZHX2	en_chr8:123908169-123908483	1.10463e-20
whole glioma amp	GSX2	en_chr4:54928262-54928437	0.0178211
whole glioma amp	GSX2	en_chr4:54929171-54929915	0.0178211
whole glioma amp	GSX2	en_chr4:54951124-54951140	0.0178211
whole glioma amp	GSX2	en_chr4:54958023-54958135	0.0178211
whole glioma amp	GSX2	en_chr4:55097338-55097659	3.6723e-11
whole glioma amp	SOX2	en_chr3:181537254-181537571	0.0160083
whole glioma amp	SOX2	en_chr3:181857684-181857696	0.0160083
whole glioma amp	SOX2	en_chr3:181876844-181877235	0.0160083
whole glioma amp	SOX2	en_chr3:181959526-181959782	0.0160083
whole glioma amp	ADGRB1	en_chr8:143533998-143534621	7.39325e-09
whole glioma amp	ADGRB1	en_chr8:143553509-143553834	7.39325e-09
whole glioma amp	EXT1	en_chr8:118859857-118860327	1.4806e-09
whole glioma amp	EXT1	en_chr8:118885059-118885357	1.4806e-09
whole glioma amp	EXT1	en_chr8:119013126-119013396	1.4806e-09
whole glioma amp	EXT1	en_chr8:119047899-119048328	1.4806e-09
whole glioma amp	EXT1	en_chr8:119049251-119049636	1.4806e-09
whole glioma amp	EXT1	en_chr8:119068312-119068746	1.4806e-09
whole glioma amp	EXT1	en_chr8:119071597-119071694	1.4806e-09
whole glioma amp	EXT1	en_chr8:119117518-119117887	1.4806e-09
whole glioma amp	EXT1	en_chr8:119189481-119189499	1.4806e-09
whole glioma amp	EXT1	en_chr8:119264701-119264795	1.4806e-09
whole glioma amp	EXT1	en_chr8:119313185-119313253	1.4806e-09
whole glioma amp	EXT1	en_chr8:119317381-119317491	1.4806e-09
whole glioma amp	EXT1	en_chr8:119319913-119320138	1.4806e-09
whole glioma amp	EXT1	en_chr8:119323544-119323883	1.4806e-09
whole glioma amp	EXT1	en_chr8:119339236-119339376	1.4806e-09
whole glioma amp	KBTBD3	en_chr11:106138718-106139012	0.00386092
whole glioma amp	KBTBD3	en_chr11:106220892-106221244	0.00386092
whole glioma amp	KBTBD3	en_chr11:106239516-106239921	0.00386092
whole glioma amp	NTM	en_chr11:131288211-131288548	0.000422749
whole glioma amp	NTM	en_chr11:131300322-131300556	0.000422749
whole glioma amp	NTM	en_chr11:131310707-131310864	0.000422749
whole glioma amp	NTM	en_chr11:131356967-131357237	0.000422749
whole glioma amp	NTM	en_chr11:131417840-131417998	0.000422749
whole glioma amp	NTM	en_chr11:131451036-131451143	0.000422749
whole glioma amp	NTM	en_chr11:131454649-131454976	0.000422749
whole glioma amp	NTM	en_chr11:131469236-131469635	0.000422749
whole glioma amp	NTM	en_chr11:131526472-131526629	0.000422749
whole glioma amp	NTM	en_chr11:131629109-131629340	0.000422749
whole glioma amp	NTM	en_chr11:131630069-131630486	0.000422749
whole glioma amp	NTM	en_chr11:131737647-131737928	0.000422749
whole glioma amp	NTM	en_chr11:131752861-131752973	0.000422749
whole glioma amp	NTM	en_chr11:131755784-131755805	0.000422749
whole glioma amp	NTM	en_chr11:131787624-131787840	0.000422749
whole glioma amp	NTM	en_chr11:131799015-131799372	0.000422749
whole glioma amp	NTM	en_chr11:131863969-131864325	0.000422749
whole glioma amp	NTM	en_chr11:131894522-131894728	0.000422749
whole glioma amp	NTM	en_chr11:131902527-131902770	0.000422749
whole glioma amp	NTM	en_chr11:131922402-131922802	0.000422749
whole glioma amp	NTM	en_chr11:131928107-131928500	0.000422749
whole glioma amp	NTM	en_chr11:131942118-131942474	0.000422749
whole glioma amp	NTM	en_chr11:131995649-131996509	0.000422749
whole glioma amp	NTM	en_chr11:131996641-131997035	0.000422749
whole glioma amp	NTM	en_chr11:132126404-132126546	0.000422749
whole glioma amp	NTM	en_chr11:132162191-132162572	0.000422749
whole glioma amp	NTM	en_chr11:132162679-132162975	0.000422749
whole glioma amp	NTM	en_chr11:132227815-132227948	0.000422749
whole glioma amp	NTM	en_chr11:132276732-132277095	0.000422749
whole glioma amp	C11orf54	en_chr11:93446176-93446355	0.00122535
whole glioma amp	SOX1	en_chr13:112347236-112347393	4.89788e-05
whole glioma amp	SOX1	en_chr13:112708759-112709024	4.89788e-05
whole glioma amp	SOX1	en_chr13:112711940-112712042	4.89788e-05
whole glioma amp	SOX1	en_chr13:112726762-112727353	4.89788e-05
whole glioma amp	SOX1	en_chr13:112727649-112728064	4.89788e-05
whole glioma amp	JRKL	en_chr11:96169745-96169924	3.75425e-07
whole glioma amp	JRKL	en_chr11:96579211-96579589	3.75425e-07
whole glioma amp	JRKL	en_chr11:97132944-97132967	3.75425e-07
whole glioma amp	TRMT12	en_chr8:125382714-125382961	3.80358e-07
whole glioma amp	TRMT12	en_chr8:125466570-125466668	3.80358e-07
whole glioma amp	TRMT12	en_chr8:125468258-125468440	3.80358e-07
whole glioma amp	OPCML	en_chr11:132409803-132410133	0.00089183
whole glioma amp	OPCML	en_chr11:132411283-132411428	0.00089183
whole glioma amp	OPCML	en_chr11:132411783-132412052	0.00089183
whole glioma amp	OPCML	en_chr11:132502586-132503019	0.00089183
whole glioma amp	OPCML	en_chr11:132574661-132574990	0.00089183
whole glioma amp	OPCML	en_chr11:132637704-132638094	0.00089183
whole glioma amp	OPCML	en_chr11:132745109-132745340	0.00089183
whole glioma amp	OPCML	en_chr11:132764269-132764639	0.00089183
whole glioma amp	OPCML	en_chr11:132774283-132774643	0.00089183
whole glioma amp	OPCML	en_chr11:132885217-132885578	0.00089183
whole glioma amp	OPCML	en_chr11:132940132-132940357	0.00089183
whole glioma amp	OPCML	en_chr11:133337488-133337849	0.00089183
whole glioma amp	OPCML	en_chr11:133429641-133429673	0.00089183
whole glioma amp	MAML2	en_chr11:95888064-95888524	0.00107946
whole glioma amp	MAML2	en_chr11:95890101-95890693	0.00107946
whole glioma amp	MAML2	en_chr11:95893318-95893469	0.00107946
whole glioma amp	MAML2	en_chr11:95906618-95906816	0.00107946
whole glioma amp	MAML2	en_chr11:95940732-95941197	0.00107946
whole glioma amp	MAML2	en_chr11:95976157-95976737	0.00107946
whole glioma amp	MAML2	en_chr11:95982466-95982894	0.00107946
whole glioma amp	MAML2	en_chr11:95987343-95987574	0.00107946
whole glioma amp	MAML2	en_chr11:95990308-95990455	0.00107946
whole glioma amp	MAML2	en_chr11:95991442-95991675	0.00107946
whole glioma amp	MAML2	en_chr11:95995362-95995593	0.00107946
whole glioma amp	MAML2	en_chr11:96006843-96007267	0.00107946
whole glioma amp	MAML2	en_chr11:96024131-96024308	0.00107946
whole glioma amp	MAML2	en_chr11:96040167-96040456	0.00107946
whole glioma amp	MAML2	en_chr11:96071900-96072294	0.00107946
whole glioma amp	MAML2	en_chr11:96072423-96072630	0.00107946
whole glioma amp	BCL9L	en_chr11:118799839-118800231	1.07959e-12
whole glioma amp	BCL9L	en_chr11:118800245-118800827	1.07959e-12
whole glioma amp	BCL9L	en_chr11:118800879-118801266	1.07959e-12
whole glioma amp	BACE1	en_chr11:117406578-117406797	1.92855e-08
whole glioma amp	DYNC2H1	en_chr11:103316988-103317242	0.0333635
whole glioma amp	DYNC2H1	en_chr11:103321873-103321933	0.0333635
whole glioma amp	DYNC2H1	en_chr11:103342280-103342485	0.0333635
whole glioma amp	DYNC2H1	en_chr11:103393636-103393708	0.0333635
whole glioma amp	ZBTB44	en_chr11:130113792-130113937	4.08397e-07
whole glioma amp	ARHGEF12	en_chr11:120218040-120218378	1.1852e-08
whole glioma amp	GZMM	en_chr19:532930-533293	0.0231783
whole glioma amp	FAM118B	en_chr11:126010526-126010866	0.0333768
whole glioma amp	FAM118B	en_chr11:126084365-126084425	0.0333768
whole glioma amp	MDM4	en_chr1:204531285-204531644	0.0326361
whole glioma amp	FAM155A	en_chr13:108099145-108099375	0.00207245
whole glioma amp	FAM155A	en_chr13:108103235-108103615	0.00207245
whole glioma amp	FAM155A	en_chr13:108153519-108153767	0.00207245
whole glioma amp	FAM155A	en_chr13:108181035-108181120	0.00207245
whole glioma amp	FAM155A	en_chr13:108238726-108238999	0.00207245
whole glioma amp	FAM155A	en_chr13:108310994-108311341	0.00207245
whole glioma amp	FAM155A	en_chr13:108407171-108407488	0.00207245
whole glioma amp	FAM155A	en_chr13:108503880-108504176	0.00207245
whole glioma amp	STK38L	en_chr12:27332593-27333057	0.0156273
whole glioma amp	POU5F1B	en_chr8:128048074-128048382	0.00130878
whole glioma amp	POU5F1B	en_chr8:128070328-128070629	0.00130878
whole glioma amp	POU5F1B	en_chr8:128099457-128099542	0.00130878
whole glioma amp	POU5F1B	en_chr8:128112845-128113195	0.00130878
whole glioma amp	POU5F1B	en_chr8:128171088-128171312	0.00130878
whole glioma amp	POU5F1B	en_chr8:128176067-128176333	0.00130878
whole glioma amp	POU5F1B	en_chr8:128182261-128182424	0.00130878
whole glioma amp	POU5F1B	en_chr8:128257606-128258262	0.00130878
whole glioma amp	POU5F1B	en_chr8:128264964-128265070	0.00130878
whole glioma amp	POU5F1B	en_chr8:128306934-128307283	0.00130878
whole glioma amp	POU5F1B	en_chr8:128311072-128311242	0.00130878
whole glioma amp	POU5F1B	en_chr8:128311782-128311908	0.00130878
whole glioma amp	POU5F1B	en_chr8:128319902-128320220	0.00130878
whole glioma amp	POU5F1B	en_chr8:128352367-128352670	0.00130878
whole glioma amp	POU5F1B	en_chr8:128407875-128408267	0.00130878
whole glioma amp	POU5F1B	en_chr8:128418204-128418600	0.00130878
whole glioma amp	POU5F1B	en_chr8:128435102-128435271	0.00130878
whole glioma amp	POU5F1B	en_chr8:128523245-128523266	0.00130878
whole glioma amp	CARKD	en_chr13:111278486-111278706	0.00394105
whole glioma amp	FAM133B	en_chr7:92233387-92233691	9.64056e-08
whole glioma amp	FAM133B	en_chr7:92260832-92261202	9.64056e-08
whole glioma amp	FAM133B	en_chr7:92262528-92262734	9.64056e-08
whole glioma amp	FAM133B	en_chr7:92263416-92263696	9.64056e-08
whole glioma amp	FAM133B	en_chr7:92271044-92271426	9.64056e-08
whole glioma amp	FAM133B	en_chr7:92274593-92274946	9.64056e-08
whole glioma amp	FAM133B	en_chr7:92277080-92277232	9.64056e-08
whole glioma amp	FAM133B	en_chr7:92282305-92282698	9.64056e-08
whole glioma amp	FAM133B	en_chr7:92324544-92325563	9.64056e-08
whole glioma amp	FAM133B	en_chr7:92340516-92340848	9.64056e-08
whole glioma amp	FAM133B	en_chr7:92463754-92464079	9.64056e-08
whole glioma amp	AMY2B	en_chr1:104105795-104105973	0.00186771
whole glioma amp	GOLGA6L6	en_chr15:20547295-20547641	0.00194753
whole glioma amp	GPIHBP1	en_chr8:144272609-144273113	4.0088e-05
whole glioma amp	GPIHBP1	en_chr8:144302525-144302816	4.0088e-05
