# Supplementary material for: Systematic analysis of enhancer regulatory circuit perturbation driven by copy number variations in malignant glioma
Source: Theranostics. 2021 Jan 1;11(7):3060–73. doi: 10.7150/thno.54150 (PMC7847679; doi:10.7150/thno.54150)
Supplement: Supplementary file 4 — Supplementary table 3. [file thnov11p3060s4.xlsx]

## Sheet: Sheet1
Stages	target gene	enhancer	FDR
G2 del	VTA1	en_chr6:142508557-142508921	6.25294e-09
G2 del	HIVEP2	en_chr6:143026336-143026552	6.04717e-05
G2 del	HIVEP2	en_chr6:143117753-143118019	6.04717e-05
G2 del	HIVEP2	en_chr6:143123144-143123510	6.04717e-05
G2 del	HIVEP2	en_chr6:143124343-143124671	6.04717e-05
G2 del	HIVEP2	en_chr6:143130260-143130659	6.04717e-05
G2 del	HIVEP2	en_chr6:143134397-143134731	6.04717e-05
G2 del	HIVEP2	en_chr6:143140738-143141058	6.04717e-05
G2 del	HIVEP2	en_chr6:143141084-143141442	6.04717e-05
G2 del	HIVEP2	en_chr6:143143599-143143667	6.04717e-05
G2 del	HIVEP2	en_chr6:143150171-143150307	6.04717e-05
G2 del	HIVEP2	en_chr6:143154152-143154557	6.04717e-05
G2 del	HIVEP2	en_chr6:143163714-143164598	6.04717e-05
G2 del	HIVEP2	en_chr6:143166332-143166721	6.04717e-05
G2 del	HIVEP2	en_chr6:143171849-143172301	6.04717e-05
G2 del	HIVEP2	en_chr6:143174967-143175237	6.04717e-05
G2 del	HIVEP2	en_chr6:143200640-143200895	6.04717e-05
G2 del	HIVEP2	en_chr6:143204143-143204540	6.04717e-05
G2 del	HIVEP2	en_chr6:143206296-143206927	6.04717e-05
G2 del	HIVEP2	en_chr6:143221710-143222285	6.04717e-05
G2 del	HIVEP2	en_chr6:143223836-143224147	6.04717e-05
G2 del	HIVEP2	en_chr6:143234166-143234456	6.04717e-05
G2 del	HIVEP2	en_chr6:143234736-143235083	6.04717e-05
G2 del	HIVEP2	en_chr6:143247398-143248213	6.04717e-05
G2 del	HIVEP2	en_chr6:143248323-143248614	6.04717e-05
G2 del	HIVEP2	en_chr6:143274620-143274763	6.04717e-05
G2 del	ZRANB1	en_chr10:126712433-126712623	9.6946e-06
G2 del	AGPAT4	en_chr6:161571430-161571737	0.000815947
G2 del	AGPAT4	en_chr6:161607618-161607817	0.000815947
G2 del	AGPAT4	en_chr6:161620136-161620467	0.000815947
G2 del	AGPAT4	en_chr6:161664311-161664702	0.000815947
G2 del	AGPAT4	en_chr6:161678868-161678882	0.000815947
G2 del	AGPAT4	en_chr6:161829346-161829532	0.000815947
G2 del	AGPAT4	en_chr6:161838884-161839117	0.000815947
G2 del	AGPAT4	en_chr6:161855398-161855535	0.000815947
G2 del	AGPAT4	en_chr6:161855973-161856365	0.000815947
G2 del	AGPAT4	en_chr6:161864912-161865081	0.000815947
G2 del	AGPAT4	en_chr6:161865712-161865782	0.000815947
G2 del	AGPAT4	en_chr6:162329903-162330158	0.000815947
G2 del	BCLAF1	en_chr6:136646315-136646580	4.01279e-05
G2 del	BCLAF1	en_chr6:136688131-136688248	4.01279e-05
G2 del	BCLAF1	en_chr6:136691586-136691742	4.01279e-05
G2 del	BCLAF1	en_chr6:136702762-136702864	4.01279e-05
G2 del	BCLAF1	en_chr6:136716338-136716450	4.01279e-05
G2 del	BCLAF1	en_chr6:136724164-136724966	4.01279e-05
G2 del	BCLAF1	en_chr6:136729350-136729610	4.01279e-05
G2 del	TFB1M	en_chr6:155649228-155649931	0.046517
G2 del	ARID1B	en_chr6:156572867-156573225	1.43019e-07
G2 del	ARID1B	en_chr6:156600917-156600980	1.43019e-07
G2 del	ARID1B	en_chr6:156741738-156742009	1.43019e-07
G2 del	ARID1B	en_chr6:157007979-157008724	1.43019e-07
G2 del	ARID1B	en_chr6:157041058-157041538	1.43019e-07
G2 del	ARID1B	en_chr6:157101566-157102083	1.43019e-07
G2 del	ARID1B	en_chr6:157110744-157110907	1.43019e-07
G2 del	ARID1B	en_chr6:157137665-157137911	1.43019e-07
G2 del	ARID1B	en_chr6:157158909-157159282	1.43019e-07
G2 del	ARID1B	en_chr6:157160663-157161314	1.43019e-07
G2 del	ARID1B	en_chr6:157162870-157163071	1.43019e-07
G2 del	ARID1B	en_chr6:157163922-157164341	1.43019e-07
G2 del	ARID1B	en_chr6:157168828-157169241	1.43019e-07
G2 del	ARID1B	en_chr6:157174408-157174845	1.43019e-07
G2 del	ARID1B	en_chr6:157176246-157176601	1.43019e-07
G2 del	ARID1B	en_chr6:157267788-157267851	1.43019e-07
G2 del	ARID1B	en_chr6:157285008-157285408	1.43019e-07
G2 del	ARID1B	en_chr6:157297453-157297730	1.43019e-07
G2 del	ARID1B	en_chr6:157299126-157299275	1.43019e-07
G2 del	ARID1B	en_chr6:157342507-157343524	1.43019e-07
G2 del	TAB2	en_chr6:149069640-149070024	5.31317e-05
G2 del	TAB2	en_chr6:149380711-149381067	5.31317e-05
G2 del	TAB2	en_chr6:149416134-149416493	5.31317e-05
G2 del	TAB2	en_chr6:149429145-149429475	5.31317e-05
G2 del	TAB2	en_chr6:149464325-149464485	5.31317e-05
G2 del	TAB2	en_chr6:149517197-149517428	5.31317e-05
G2 del	TAB2	en_chr6:149534143-149534249	5.31317e-05
G2 del	TAB2	en_chr6:149534652-149535013	5.31317e-05
G2 del	TAB2	en_chr6:149554491-149554815	5.31317e-05
G2 del	MPC1	en_chr6:166912856-166913088	6.04717e-05
G2 del	MPC1	en_chr6:166964478-166964522	6.04717e-05
G2 del	MPC1	en_chr6:166970262-166970784	6.04717e-05
G2 del	MPC1	en_chr6:166998471-166998754	6.04717e-05
G2 del	MPC1	en_chr6:167001220-167001407	6.04717e-05
G2 del	MPC1	en_chr6:167002413-167002718	6.04717e-05
G2 del	MPC1	en_chr6:167028527-167028763	6.04717e-05
G2 del	MPC1	en_chr6:167053946-167054140	6.04717e-05
G2 del	OAT	en_chr10:125994221-125994735	1.32689e-05
G2 del	SPEN	en_chr1:16158409-16158760	2.66345e-08
G2 del	INPP5A	en_chr10:134330832-134331178	0.000121839
G2 del	INPP5A	en_chr10:134360968-134361428	0.000121839
G2 del	INPP5A	en_chr10:134373708-134374041	0.000121839
G2 del	INPP5A	en_chr10:134385594-134385710	0.000121839
G2 del	INPP5A	en_chr10:134430075-134430311	0.000121839
G2 del	RPS6KA2	en_chr6:167060808-167061200	0.000387703
G2 del	RPS6KA2	en_chr6:167069842-167070191	0.000387703
G2 del	RPS6KA2	en_chr6:167150244-167150530	0.000387703
G2 del	RPS6KA2	en_chr6:167234873-167234954	0.000387703
G2 del	RPS6KA2	en_chr6:167277891-167278093	0.000387703
G2 del	NOX3	en_chr6:156403374-156403578	0.031595
G2 del	MAP3K4	en_chr6:161450213-161450498	9.6946e-06
G2 del	MAP3K4	en_chr6:161549553-161550030	9.6946e-06
G2 del	MAP3K4	en_chr6:161693137-161693518	9.6946e-06
G2 del	DHX32	en_chr10:127574091-127574564	9.6946e-06
G2 del	DHX32	en_chr10:127576052-127576450	9.6946e-06
G2 del	DHX32	en_chr10:127576777-127576887	9.6946e-06
G2 del	DHX32	en_chr10:127577281-127577575	9.6946e-06
G2 del	RGS17	en_chr6:153411582-153411939	1.53527e-05
G2 del	RGS17	en_chr6:153422676-153422935	1.53527e-05
G2 del	RGS17	en_chr6:153801084-153801330	1.53527e-05
G2 del	EZR	en_chr6:159211450-159211647	0.0144846
G2 del	EZR	en_chr6:159234698-159235091	0.0144846
G2 del	EZR	en_chr6:159268112-159268313	0.0144846
G2 del	EZR	en_chr6:159270971-159271326	0.0144846
G2 del	EZR	en_chr6:159271429-159272000	0.0144846
G2 del	EZR	en_chr6:159273925-159274893	0.0144846
G2 del	MZF1	en_chr19:59078228-59078288	1.04806e-05
G2 del	LRP5L	en_chr22:25815594-25815803	0.000199408
G2 del	LRP5L	en_chr22:25844657-25845002	0.000199408
G2 del	ADNP2	en_chr18:78004258-78004625	0.0403011
G2 del	EIF3A	en_chr10:120850460-120850786	0.000474457
G2 del	SEC23IP	en_chr10:121655971-121656303	0.00145484
G2 del	SEC23IP	en_chr10:121682284-121682432	0.00145484
G2 del	SEC23IP	en_chr10:121829686-121829950	0.00145484
G2 del	SEC23IP	en_chr10:121923103-121923120	0.00145484
G2 del	ATE1	en_chr10:123526019-123526096	0.0270775
G2 del	ATE1	en_chr10:123539603-123539774	0.0270775
G2 del	ATE1	en_chr10:123626359-123626403	0.0270775
G2 del	LHPP	en_chr10:126211982-126212240	0.00379756
G2 del	LHPP	en_chr10:126212520-126212862	0.00379756
G2 del	EDRF1	en_chr10:127432481-127432807	0.000280931
G2 del	BCCIP	en_chr10:127535706-127535819	9.98045e-08
G2 del	BCCIP	en_chr10:127587236-127587432	9.98045e-08
G2 del	GLRX3	en_chr10:132495319-132495407	2.43003e-06
G2 del	SASH1	en_chr6:148358652-148358995	9.6946e-06
G2 del	SASH1	en_chr6:148424761-148425105	9.6946e-06
G2 del	SASH1	en_chr6:148524085-148524387	9.6946e-06
G2 del	SASH1	en_chr6:148568898-148569048	9.6946e-06
G2 del	SASH1	en_chr6:148715468-148715705	9.6946e-06
G2 del	MTRF1L	en_chr6:153358098-153358156	0.000105634
G2 del	OPRM1	en_chr6:153936514-153936863	0.0360209
G2 del	OPRM1	en_chr6:154441744-154441825	0.0360209
G2 del	OPRM1	en_chr6:154486740-154486949	0.0360209
G2 del	HBS1L	en_chr6:135352829-135352991	3.03029e-05
G2 del	HBS1L	en_chr6:135449814-135450002	3.03029e-05
G2 del	HBS1L	en_chr6:135503898-135504621	3.03029e-05
G2 del	PEX7	en_chr6:137181238-137181571	5.51245e-06
G2 del	PEX7	en_chr6:137244333-137244577	5.51245e-06
G2 del	ARFGEF3	en_chr6:138427134-138427492	0.000243846
G2 del	ARFGEF3	en_chr6:138495604-138495926	0.000243846
G2 del	PHACTR2	en_chr6:143918177-143918387	0.0195161
G2 del	EPM2A	en_chr6:145449220-145449615	0.00621391
G2 del	EPM2A	en_chr6:145713293-145713590	0.00621391
G2 del	EPM2A	en_chr6:145977217-145977350	0.00621391
G2 del	EPM2A	en_chr6:146064598-146064921	0.00621391
G2 del	CCR6	en_chr6:167534948-167535213	0.0779866
G2 del	PACRG	en_chr6:162477618-162478021	0.00434026
G2 del	PACRG	en_chr6:162540470-162540880	0.00434026
G2 del	PACRG	en_chr6:162572071-162572234	0.00434026
G2 del	PACRG	en_chr6:162602836-162603202	0.00434026
G2 del	PACRG	en_chr6:162869119-162869236	0.00434026
G2 del	PACRG	en_chr6:163098494-163098513	0.00434026
G2 del	PACRG	en_chr6:163107728-163108018	0.00434026
G2 del	QKI	en_chr6:163569860-163570093	0.000386504
G2 del	QKI	en_chr6:163664211-163664411	0.000386504
G2 del	QKI	en_chr6:163675303-163675599	0.000386504
G2 del	QKI	en_chr6:163681216-163681484	0.000386504
G2 del	QKI	en_chr6:163684251-163684452	0.000386504
G2 del	QKI	en_chr6:163685437-163685511	0.000386504
G2 del	QKI	en_chr6:163746157-163746288	0.000386504
G2 del	QKI	en_chr6:163752850-163752940	0.000386504
G2 del	QKI	en_chr6:163770339-163770695	0.000386504
G2 del	QKI	en_chr6:163773301-163773556	0.000386504
G2 del	QKI	en_chr6:163774373-163774768	0.000386504
G2 del	QKI	en_chr6:163776294-163776859	0.000386504
G2 del	QKI	en_chr6:163784160-163784198	0.000386504
G2 del	QKI	en_chr6:163817744-163818245	0.000386504
G2 del	QKI	en_chr6:163826910-163827186	0.000386504
G2 del	QKI	en_chr6:163840967-163841346	0.000386504
G2 del	QKI	en_chr6:163881453-163881850	0.000386504
G2 del	QKI	en_chr6:163950759-163951099	0.000386504
G2 del	QKI	en_chr6:163972161-163972427	0.000386504
G2 del	QKI	en_chr6:163976539-163976874	0.000386504
G2 del	QKI	en_chr6:164365039-164365367	0.000386504
G2 del	QKI	en_chr6:164366059-164366250	0.000386504
G2 del	QKI	en_chr6:164381210-164381383	0.000386504
G2 del	QKI	en_chr6:164396601-164397000	0.000386504
G2 del	QKI	en_chr6:164526889-164526985	0.000386504
G2 del	QKI	en_chr6:164535814-164535945	0.000386504
G2 del	QKI	en_chr6:164572657-164572833	0.000386504
G2 del	PDE10A	en_chr6:166067204-166067448	0.00221177
G2 del	PDE10A	en_chr6:166067950-166069085	0.00221177
G2 del	PDE10A	en_chr6:166077084-166077462	0.00221177
G2 del	PDE10A	en_chr6:166115463-166115816	0.00221177
G2 del	PDE10A	en_chr6:166121234-166121494	0.00221177
G2 del	PDE10A	en_chr6:166218273-166218557	0.00221177
G2 del	PDE10A	en_chr6:166364914-166365167	0.00221177
G2 del	PDE10A	en_chr6:166378442-166378825	0.00221177
G2 del	PDE10A	en_chr6:166385606-166385834	0.00221177
G2 del	PDE10A	en_chr6:166386011-166386354	0.00221177
G2 del	PDE10A	en_chr6:166418787-166419137	0.00221177
G2 del	PDE10A	en_chr6:166419567-166419719	0.00221177
G2 del	PDE10A	en_chr6:166420168-166420416	0.00221177
G2 del	PDE10A	en_chr6:166422302-166422862	0.00221177
G2 del	TNFAIP3	en_chr6:138023530-138023872	0.0798002
G2 del	TNFAIP3	en_chr6:138053751-138053959	0.0798002
G2 del	TNFAIP3	en_chr6:138055973-138056386	0.0798002
G2 del	TNFAIP3	en_chr6:138056622-138056809	0.0798002
G2 del	TNFAIP3	en_chr6:138057580-138057838	0.0798002
G2 del	TNFAIP3	en_chr6:138085431-138085825	0.0798002
G2 del	TNFAIP3	en_chr6:138086356-138086546	0.0798002
G2 del	TNFAIP3	en_chr6:138094028-138094402	0.0798002
G2 del	TNFAIP3	en_chr6:138112672-138112919	0.0798002
G2 del	TNFAIP3	en_chr6:138148087-138148219	0.0798002
G2 del	TNFAIP3	en_chr6:138151863-138152166	0.0798002
G2 del	TNFAIP3	en_chr6:138167673-138168756	0.0798002
G2 del	TNFAIP3	en_chr6:138194322-138194912	0.0798002
G2 del	TNFAIP3	en_chr6:138254871-138255039	0.0798002
G2 del	TNFAIP3	en_chr6:138291437-138291772	0.0798002
G2 del	WDR11	en_chr10:122507454-122507575	0.0258707
G2 del	WDR11	en_chr10:122828648-122828948	0.0258707
G2 del	WDR11	en_chr10:122836934-122837187	0.0258707
G2 del	WDR11	en_chr10:122918665-122919069	0.0258707
G2 del	MTHFD1L	en_chr6:151090718-151090960	1.76983e-05
G2 del	MTHFD1L	en_chr6:151178145-151178545	1.76983e-05
G2 del	MTHFD1L	en_chr6:151178746-151179109	1.76983e-05
G2 del	MTHFD1L	en_chr6:151302311-151302568	1.76983e-05
G2 del	MTHFD1L	en_chr6:151365804-151366060	1.76983e-05
G2 del	PLEKHG1	en_chr6:150932997-150933226	0.050622
G2 del	PLEKHG1	en_chr6:150955970-150956257	0.050622
G2 del	PLEKHG1	en_chr6:150958103-150958422	0.050622
G2 del	PLEKHG1	en_chr6:150963010-150963101	0.050622
G2 del	PLEKHG1	en_chr6:151005431-151005610	0.050622
G2 del	PLEKHG1	en_chr6:151005861-151006093	0.050622
G2 del	PLEKHG1	en_chr6:151037354-151037386	0.050622
G2 del	PLEKHG1	en_chr6:151042844-151043065	0.050622
G2 del	ACAT2	en_chr6:160144181-160144267	1.69935e-06
G2 del	TTLL2	en_chr6:167724902-167725098	0.0120009
G2 del	SERAC1	en_chr6:158515424-158515781	6.66717e-06
G2 del	TULP4	en_chr6:158702253-158702563	0.000492101
G2 del	RSPH3	en_chr6:159434370-159434675	1.40048e-05
G2 del	CALY	en_chr10:135143215-135143462	0.0528844
G2 del	CYP2E1	en_chr10:135322182-135322530	0.000196432
G2 del	CYP2E1	en_chr10:135342737-135342867	0.000196432
G2 del	UBE2M	en_chr19:59087419-59087864	5.02312e-11
G2 del	TRIM28	en_chr19:59049687-59049971	3.85759e-15
G2 del	AKAP12	en_chr6:151381285-151381592	0.00782607
G2 del	AKAP12	en_chr6:151392463-151392726	0.00782607
G2 del	AKAP12	en_chr6:151468369-151468540	0.00782607
G2 del	AKAP12	en_chr6:151634197-151634634	0.00782607
G2 del	SYNE1	en_chr6:152492317-152492580	0.0004331
G2 del	SYNE1	en_chr6:152495125-152495413	0.0004331
G2 del	SYNE1	en_chr6:152583976-152584217	0.0004331
G2 del	SYNE1	en_chr6:152606341-152606739	0.0004331
G2 del	SYNE1	en_chr6:152634983-152635621	0.0004331
G2 del	SYNE1	en_chr6:152887777-152887895	0.0004331
G2 del	SYNE1	en_chr6:152889271-152889451	0.0004331
G2 del	PTPRE	en_chr10:129721316-129721687	9.6946e-06
G2 del	PTPRE	en_chr10:129742865-129742981	9.6946e-06
G2 del	PTPRE	en_chr10:129775759-129776314	9.6946e-06
G2 del	PTPRE	en_chr10:129786361-129786590	9.6946e-06
G2 del	PTPRE	en_chr10:129789575-129789766	9.6946e-06
G2 del	PTPRE	en_chr10:129799058-129799270	9.6946e-06
G2 del	ZRANB2	en_chr1:72750417-72750888	8.7909e-12
G2 del	MAP7	en_chr6:136788990-136789214	0.0721297
G2 del	MAP7	en_chr6:136789939-136790352	0.0721297
G2 del	MAP7	en_chr6:136795244-136795664	0.0721297
G2 del	MAP7	en_chr6:136807435-136807796	0.0721297
G2 del	MAP7	en_chr6:136813959-136814231	0.0721297
G2 del	MAP7	en_chr6:136839838-136840084	0.0721297
G2 del	MAP7	en_chr6:136908722-136909081	0.0721297
G2 del	MAP7	en_chr6:136965409-136965459	0.0721297
G2 del	MAP7	en_chr6:136983395-136983458	0.0721297
G2 del	NHSL1	en_chr6:138876782-138877039	0.00100611
G2 del	NHSL1	en_chr6:138890859-138891324	0.00100611
G2 del	NHSL1	en_chr6:138914342-138914559	0.00100611
G2 del	AHI1	en_chr6:135707385-135707414	0.00696173
G2 del	AHI1	en_chr6:135804002-135804049	0.00696173
G2 del	AHI1	en_chr6:135908025-135908402	0.00696173
G2 del	NMBR	en_chr6:141171716-141171869	6.57321e-05
G2 del	NMBR	en_chr6:141722933-141723109	6.57321e-05
G2 del	NMBR	en_chr6:141765105-141765268	6.57321e-05
G2 del	NMBR	en_chr6:141873662-141873944	6.57321e-05
G2 del	NMBR	en_chr6:141884052-141884255	6.57321e-05
G2 del	REPS1	en_chr6:139300314-139300341	2.78415e-05
G2 del	REPS1	en_chr6:139304978-139305148	2.78415e-05
G2 del	REPS1	en_chr6:139350632-139351255	2.78415e-05
G2 del	TACC2	en_chr10:123763910-123763923	6.04717e-05
G2 del	TACC2	en_chr10:123873239-123873409	6.04717e-05
G2 del	AIG1	en_chr6:143471502-143471640	1.53077e-05
G2 del	AIG1	en_chr6:143476820-143477010	1.53077e-05
G2 del	AIG1	en_chr6:143503002-143503176	1.53077e-05
G2 del	TIAM2	en_chr6:155179611-155179904	0.0165805
G2 del	TIAM2	en_chr6:155181312-155181660	0.0165805
G2 del	TIAM2	en_chr6:155193821-155194059	0.0165805
G2 del	TIAM2	en_chr6:155306251-155306499	0.0165805
G2 del	TIAM2	en_chr6:155347473-155347806	0.0165805
G2 del	TMEM181	en_chr6:158808734-158809093	2.66345e-08
G2 del	TMEM181	en_chr6:158829552-158829958	2.66345e-08
G2 del	TMEM181	en_chr6:158895983-158896180	2.66345e-08
G2 del	TMEM181	en_chr6:158981403-158981866	2.66345e-08
G2 del	TMEM181	en_chr6:158987674-158988091	2.66345e-08
G2 del	WTAP	en_chr6:159884310-159884416	3.20057e-06
G2 del	WTAP	en_chr6:160051927-160052299	3.20057e-06
G2 del	WTAP	en_chr6:160083070-160083297	3.20057e-06
G2 del	WTAP	en_chr6:160135538-160135989	3.20057e-06
G2 del	WTAP	en_chr6:160137124-160138386	3.20057e-06
G2 del	WTAP	en_chr6:160141572-160141909	3.20057e-06
G2 del	ARMT1	en_chr6:151815811-151815987	0.000277987
G2 del	ZNF7	en_chr8:146047058-146047297	0.0310482
G2 del	ZNF7	en_chr8:146058579-146058595	0.0310482
G2 del	LRRC27	en_chr10:134212658-134212854	2.73487e-07
G2 del	PAOX	en_chr10:135205459-135205597	0.00221177
G2 del	DPYSL4	en_chr10:134053422-134053516	0.0027288
G2 del	ADAM8	en_chr10:135072735-135073128	0.0198257
G2 del	ADAM8	en_chr10:135074691-135075148	0.0198257
G2 del	CACUL1	en_chr10:120571838-120572088	1.9878e-05
G2 del	TIAL1	en_chr10:121412148-121412380	4.60134e-05
G2 del	BAG3	en_chr10:121415317-121415432	0.050622
G2 del	BAG3	en_chr10:121417930-121418047	0.050622
G2 del	BAG3	en_chr10:121446860-121447228	0.050622
G2 del	UTRN	en_chr6:144975415-144975576	0.00452338
G2 del	UTRN	en_chr6:144996503-144996745	0.00452338
G2 del	UTRN	en_chr6:145131744-145132215	0.00452338
G2 del	UTRN	en_chr6:145136843-145137199	0.00452338
G2 del	UTRN	en_chr6:145147432-145147802	0.00452338
G2 del	GRM1	en_chr6:146401880-146402209	0.0153547
G2 del	GRM1	en_chr6:146467176-146467277	0.0153547
G2 del	BUB3	en_chr10:125047496-125047735	0.00018309
G2 del	BUB3	en_chr10:125117648-125117816	0.00018309
G2 del	BUB3	en_chr10:125151294-125151544	0.00018309
G2 del	GPR26	en_chr10:125188443-125188580	0.0381526
G2 del	GPR26	en_chr10:125204221-125204417	0.0381526
G2 del	GPR26	en_chr10:125318995-125319085	0.0381526
G2 del	RPL8	en_chr8:146010487-146010786	0.0947927
G2 del	TXLNB	en_chr6:139618175-139618262	0.0101194
G2 del	CITED2	en_chr6:139656661-139656994	0.0507378
G2 del	CITED2	en_chr6:139720926-139720937	0.0507378
G2 del	CITED2	en_chr6:139947909-139948079	0.0507378
G2 del	CITED2	en_chr6:140075983-140076182	0.0507378
G2 del	CITED2	en_chr6:140210036-140210207	0.0507378
G2 del	CITED2	en_chr6:140299062-140299512	0.0507378
G2 del	CITED2	en_chr6:140400470-140400745	0.0507378
G2 del	CITED2	en_chr6:140858869-140859245	0.0507378
G2 del	CITED2	en_chr6:140984884-140985153	0.0507378
G2 del	STXBP5	en_chr6:147234581-147234754	0.00268266
G2 del	STXBP5	en_chr6:147235088-147235549	0.00268266
G2 del	STXBP5	en_chr6:147235645-147236230	0.00268266
G2 del	STXBP5	en_chr6:147643373-147644201	0.00268266
G2 del	TAGAP	en_chr6:159445065-159445260	0.0740028
G2 del	TAGAP	en_chr6:159449163-159449535	0.0740028
G2 del	TAGAP	en_chr6:159454571-159454940	0.0740028
G2 del	TAGAP	en_chr6:159488301-159488791	0.0740028
G2 del	TAGAP	en_chr6:159495451-159495612	0.0740028
G2 del	TAGAP	en_chr6:159514738-159514976	0.0740028
G2 del	STK32C	en_chr10:134122010-134122092	0.00254235
G2 del	HTRA1	en_chr10:124226771-124226888	3.03029e-05
G2 del	HTRA1	en_chr10:124227704-124228047	3.03029e-05
G2 del	HTRA1	en_chr10:124231405-124231614	3.03029e-05
G2 del	HTRA1	en_chr10:124246598-124247224	3.03029e-05
G2 del	HTRA1	en_chr10:124254349-124254758	3.03029e-05
G2 del	MGMT	en_chr10:130875080-130875084	0.0717864
G2 del	MGMT	en_chr10:131424921-131424982	0.0717864
G2 del	MGMT	en_chr10:131436691-131436981	0.0717864
G2 del	MGMT	en_chr10:131438209-131438380	0.0717864
G2 del	COMMD5	en_chr8:146085419-146085616	0.00125066
G2 del	COMMD5	en_chr8:146125688-146125902	0.00125066
G2 del	PDE7B	en_chr6:136278220-136278515	0.00221177
G2 del	PDE7B	en_chr6:136312028-136312251	0.00221177
G2 del	PDE7B	en_chr6:136336050-136336507	0.00221177
G2 del	PWWP2B	en_chr10:134221970-134222202	0.00209075
G2 del	PWWP2B	en_chr10:134225356-134225596	0.00209075
G2 del	PWWP2B	en_chr10:134260341-134260546	0.00209075
G2 del	PWWP2B	en_chr10:134266616-134267060	0.00209075
G2 del	PWWP2B	en_chr10:134352832-134353219	0.00209075
G2 del	SLC22A1	en_chr6:160532967-160533203	0.0896298
G2 del	SLC22A1	en_chr6:160599554-160599954	0.0896298
G2 del	CTBP2	en_chr10:126748587-126748846	5.31317e-05
G2 del	CTBP2	en_chr10:126749212-126749581	5.31317e-05
G2 del	CTBP2	en_chr10:126797219-126797324	5.31317e-05
G2 del	CTBP2	en_chr10:126811654-126811843	5.31317e-05
G2 del	CTBP2	en_chr10:126840629-126841204	5.31317e-05
G2 del	ZDHHC14	en_chr6:157857242-157857636	0.00115028
G2 del	ZDHHC14	en_chr6:157936149-157936334	0.00115028
G2 del	BNIP3	en_chr10:133454610-133454819	0.0100638
G2 del	BNIP3	en_chr10:133763722-133764008	0.0100638
G2 del	BNIP3	en_chr10:133776164-133776302	0.0100638
G2 del	BNIP3	en_chr10:133834668-133834754	0.0100638
G2 del	BNIP3	en_chr10:133836748-133836839	0.0100638
G2 del	TCERG1L	en_chr10:133251588-133251750	0.0409805
G2 del	PDE4DIP	en_chr1:144941124-144941601	7.43212e-05
G2 del	EXOC3	en_chr5:373695-374160	0.000199408
G2 del	EXOC3	en_chr5:394851-394874	0.000199408
G2 del	EXOC3	en_chr5:399875-400445	0.000199408
G2 del	ZBTB2	en_chr6:151701197-151701769	0.000203572
G2 del	ZBTB2	en_chr6:151730569-151730753	0.000203572
G2 del	CHST15	en_chr10:125792973-125793185	0.000731078
G2 del	CHST15	en_chr10:125847012-125847291	0.000731078
G2 del	CHST15	en_chr10:125954943-125955282	0.000731078
G2 del	SLC35D3	en_chr6:137227679-137227915	0.0310482
G2 del	WDR27	en_chr6:170054470-170055295	0.050622
G2 del	WDR27	en_chr6:170089976-170090376	0.050622
G2 del	THBS2	en_chr6:169308928-169309266	0.000275801
G2 del	THBS2	en_chr6:169361499-169361602	0.000275801
G2 del	THBS2	en_chr6:169475360-169475647	0.000275801
G2 del	THBS2	en_chr6:169495883-169496177	0.000275801
G2 del	THBS2	en_chr6:169586350-169586754	0.000275801
G2 del	THBS2	en_chr6:169588480-169588865	0.000275801
G2 del	KATNA1	en_chr6:149929442-149929538	4.26891e-05
G2 del	JAKMIP3	en_chr10:133873763-133873900	0.0256086
G2 del	JAKMIP3	en_chr10:133879247-133879524	0.0256086
G2 del	JAKMIP3	en_chr10:134001237-134001611	0.0256086
G2 del	NANOS1	en_chr10:120692616-120692979	0.00392088
G2 del	FAM196A	en_chr10:128947297-128947480	1.86238e-05
G2 del	ADAT2	en_chr6:143608872-143608912	0.0420256
G2 del	FAM53B	en_chr10:126346022-126346943	0.0478008
G2 del	FAM53B	en_chr10:126349618-126349650	0.0478008
G2 del	FAM53B	en_chr10:126359464-126359807	0.0478008
G2 del	FAM53B	en_chr10:126360075-126360476	0.0478008
G2 del	FAM53B	en_chr10:126369280-126369606	0.0478008
G2 del	FAM53B	en_chr10:126397729-126397974	0.0478008
G2 del	FAM53B	en_chr10:126406559-126407126	0.0478008
G2 del	FAM53B	en_chr10:126407586-126408269	0.0478008
G2 del	FAM53B	en_chr10:126410085-126410502	0.0478008
G2 del	FAM53B	en_chr10:126411752-126412342	0.0478008
G2 del	FAM53B	en_chr10:126413244-126413567	0.0478008
G2 del	IGF2R	en_chr6:160371712-160371722	9.86062e-06
G2 del	IGF2R	en_chr6:160402732-160403272	9.86062e-06
G2 del	IGF2R	en_chr6:160425266-160425362	9.86062e-06
G2 del	IGF2R	en_chr6:160427336-160427466	9.86062e-06
G2 del	MAP3K5	en_chr6:137109342-137109643	0.000109386
G2 del	SFT2D1	en_chr6:166795008-166795404	9.6946e-06
G2 del	INPP5F	en_chr10:121452837-121453189	0.013055
G2 del	INPP5F	en_chr10:121503034-121503182	0.013055
G2 del	INPP5F	en_chr10:121544240-121544543	0.013055
G2 del	GRK5	en_chr10:121030438-121030814	0.00434026
G2 del	GRK5	en_chr10:121031141-121031480	0.00434026
G2 del	GRK5	en_chr10:121045137-121045528	0.00434026
G2 del	GRK5	en_chr10:121072989-121073553	0.00434026
G2 del	SAMD5	en_chr6:147985018-147985058	0.000196432
G2 del	PLPP4	en_chr10:122263752-122264109	0.000573681
G2 del	PLPP4	en_chr10:122267318-122267402	0.000573681
G2 del	PLPP4	en_chr10:122270774-122271036	0.000573681
G2 del	TMEM242	en_chr6:157542479-157542718	1.76983e-05
G2 del	TMEM242	en_chr6:157639061-157639494	1.76983e-05
G2 del	TMEM242	en_chr6:157695432-157695688	1.76983e-05
G2 del	TMEM242	en_chr6:157726321-157726550	1.76983e-05
G2 del	TMEM242	en_chr6:157738321-157738749	1.76983e-05
G2 del	ARMS2	en_chr10:124222687-124222865	0.0479445
G3 del	RPAP3	en_chr12:47798351-47798531	0.00128255
G3 del	RPAP3	en_chr12:48053201-48053247	0.00128255
G3 del	RPAP3	en_chr12:48076459-48076736	0.00128255
G3 del	VTA1	en_chr6:142508557-142508921	1.00348e-09
G3 del	HIVEP2	en_chr6:143026336-143026552	0.000934455
G3 del	HIVEP2	en_chr6:143117753-143118019	0.000934455
G3 del	HIVEP2	en_chr6:143123144-143123510	0.000934455
G3 del	HIVEP2	en_chr6:143124343-143124671	0.000934455
G3 del	HIVEP2	en_chr6:143130260-143130659	0.000934455
G3 del	HIVEP2	en_chr6:143134397-143134731	0.000934455
G3 del	HIVEP2	en_chr6:143140738-143141058	0.000934455
G3 del	HIVEP2	en_chr6:143141084-143141442	0.000934455
G3 del	HIVEP2	en_chr6:143143599-143143667	0.000934455
G3 del	HIVEP2	en_chr6:143150171-143150307	0.000934455
G3 del	HIVEP2	en_chr6:143154152-143154557	0.000934455
G3 del	HIVEP2	en_chr6:143163714-143164598	0.000934455
G3 del	HIVEP2	en_chr6:143166332-143166721	0.000934455
G3 del	HIVEP2	en_chr6:143171849-143172301	0.000934455
G3 del	HIVEP2	en_chr6:143174967-143175237	0.000934455
G3 del	HIVEP2	en_chr6:143200640-143200895	0.000934455
G3 del	HIVEP2	en_chr6:143204143-143204540	0.000934455
G3 del	HIVEP2	en_chr6:143206296-143206927	0.000934455
G3 del	HIVEP2	en_chr6:143221710-143222285	0.000934455
G3 del	HIVEP2	en_chr6:143223836-143224147	0.000934455
G3 del	HIVEP2	en_chr6:143234166-143234456	0.000934455
G3 del	HIVEP2	en_chr6:143234736-143235083	0.000934455
G3 del	HIVEP2	en_chr6:143247398-143248213	0.000934455
G3 del	HIVEP2	en_chr6:143248323-143248614	0.000934455
G3 del	HIVEP2	en_chr6:143274620-143274763	0.000934455
G3 del	YAF2	en_chr12:42598855-42599145	2.11183e-05
G3 del	ZRANB1	en_chr10:126712433-126712623	4.47078e-20
G3 del	HSF2	en_chr6:122253904-122254092	0.000213379
G3 del	HSF2	en_chr6:122272803-122273158	0.000213379
G3 del	HSF2	en_chr6:122664813-122664822	0.000213379
G3 del	AGPAT4	en_chr6:161571430-161571737	0.000480784
G3 del	AGPAT4	en_chr6:161607618-161607817	0.000480784
G3 del	AGPAT4	en_chr6:161620136-161620467	0.000480784
G3 del	AGPAT4	en_chr6:161664311-161664702	0.000480784
G3 del	AGPAT4	en_chr6:161678868-161678882	0.000480784
G3 del	AGPAT4	en_chr6:161829346-161829532	0.000480784
G3 del	AGPAT4	en_chr6:161838884-161839117	0.000480784
G3 del	AGPAT4	en_chr6:161855398-161855535	0.000480784
G3 del	AGPAT4	en_chr6:161855973-161856365	0.000480784
G3 del	AGPAT4	en_chr6:161864912-161865081	0.000480784
G3 del	AGPAT4	en_chr6:161865712-161865782	0.000480784
G3 del	AGPAT4	en_chr6:162329903-162330158	0.000480784
G3 del	BCLAF1	en_chr6:136646315-136646580	0.00197813
G3 del	BCLAF1	en_chr6:136688131-136688248	0.00197813
G3 del	BCLAF1	en_chr6:136691586-136691742	0.00197813
G3 del	BCLAF1	en_chr6:136702762-136702864	0.00197813
G3 del	BCLAF1	en_chr6:136716338-136716450	0.00197813
G3 del	BCLAF1	en_chr6:136724164-136724966	0.00197813
G3 del	BCLAF1	en_chr6:136729350-136729610	0.00197813
G3 del	TFB1M	en_chr6:155649228-155649931	0.000213379
G3 del	GOPC	en_chr6:117914764-117915043	0.00198158
G3 del	ARID1B	en_chr6:156572867-156573225	4.24369e-05
G3 del	ARID1B	en_chr6:156600917-156600980	4.24369e-05
G3 del	ARID1B	en_chr6:156741738-156742009	4.24369e-05
G3 del	ARID1B	en_chr6:157007979-157008724	4.24369e-05
G3 del	ARID1B	en_chr6:157041058-157041538	4.24369e-05
G3 del	ARID1B	en_chr6:157101566-157102083	4.24369e-05
G3 del	ARID1B	en_chr6:157110744-157110907	4.24369e-05
G3 del	ARID1B	en_chr6:157137665-157137911	4.24369e-05
G3 del	ARID1B	en_chr6:157158909-157159282	4.24369e-05
G3 del	ARID1B	en_chr6:157160663-157161314	4.24369e-05
G3 del	ARID1B	en_chr6:157162870-157163071	4.24369e-05
G3 del	ARID1B	en_chr6:157163922-157164341	4.24369e-05
G3 del	ARID1B	en_chr6:157168828-157169241	4.24369e-05
G3 del	ARID1B	en_chr6:157174408-157174845	4.24369e-05
G3 del	ARID1B	en_chr6:157176246-157176601	4.24369e-05
G3 del	ARID1B	en_chr6:157267788-157267851	4.24369e-05
G3 del	ARID1B	en_chr6:157285008-157285408	4.24369e-05
G3 del	ARID1B	en_chr6:157297453-157297730	4.24369e-05
G3 del	ARID1B	en_chr6:157299126-157299275	4.24369e-05
G3 del	ARID1B	en_chr6:157342507-157343524	4.24369e-05
G3 del	HEBP2	en_chr6:138776959-138777186	0.0469762
G3 del	HEBP2	en_chr6:138821349-138821443	0.0469762
G3 del	TBC1D22A	en_chr22:47150443-47150659	2.63936e-05
G3 del	TBC1D22A	en_chr22:47173530-47173804	2.63936e-05
G3 del	TAB2	en_chr6:149069640-149070024	0.0506633
G3 del	TAB2	en_chr6:149380711-149381067	0.0506633
G3 del	TAB2	en_chr6:149416134-149416493	0.0506633
G3 del	TAB2	en_chr6:149429145-149429475	0.0506633
G3 del	TAB2	en_chr6:149464325-149464485	0.0506633
G3 del	TAB2	en_chr6:149517197-149517428	0.0506633
G3 del	TAB2	en_chr6:149534143-149534249	0.0506633
G3 del	TAB2	en_chr6:149534652-149535013	0.0506633
G3 del	TAB2	en_chr6:149554491-149554815	0.0506633
G3 del	PHF21B	en_chr22:45448500-45448839	6.19097e-05
G3 del	MPC1	en_chr6:166912856-166913088	4.11923e-07
G3 del	MPC1	en_chr6:166964478-166964522	4.11923e-07
G3 del	MPC1	en_chr6:166970262-166970784	4.11923e-07
G3 del	MPC1	en_chr6:166998471-166998754	4.11923e-07
G3 del	MPC1	en_chr6:167001220-167001407	4.11923e-07
G3 del	MPC1	en_chr6:167002413-167002718	4.11923e-07
G3 del	MPC1	en_chr6:167028527-167028763	4.11923e-07
G3 del	MPC1	en_chr6:167053946-167054140	4.11923e-07
G3 del	OAT	en_chr10:125994221-125994735	1.97307e-13
G3 del	TRMT11	en_chr6:126279126-126279509	1.1402e-05
G3 del	INPP5A	en_chr10:134330832-134331178	8.23186e-14
G3 del	INPP5A	en_chr10:134360968-134361428	8.23186e-14
G3 del	INPP5A	en_chr10:134373708-134374041	8.23186e-14
G3 del	INPP5A	en_chr10:134385594-134385710	8.23186e-14
G3 del	INPP5A	en_chr10:134430075-134430311	8.23186e-14
G3 del	RPS6KA2	en_chr6:167060808-167061200	8.48778e-05
G3 del	RPS6KA2	en_chr6:167069842-167070191	8.48778e-05
G3 del	RPS6KA2	en_chr6:167150244-167150530	8.48778e-05
G3 del	RPS6KA2	en_chr6:167234873-167234954	8.48778e-05
G3 del	RPS6KA2	en_chr6:167277891-167278093	8.48778e-05
G3 del	MOV10L1	en_chr22:50554222-50554639	0.000975385
G3 del	NOX3	en_chr6:156403374-156403578	0.0109546
G3 del	GRAMD4	en_chr22:46957537-46957704	0.060192
G3 del	GRAMD4	en_chr22:46988577-46988710	0.060192
G3 del	GRAMD4	en_chr22:47045339-47045722	0.060192
G3 del	STX7	en_chr6:132787299-132787948	1.00798e-05
G3 del	STX7	en_chr6:132811280-132811490	1.00798e-05
G3 del	STX7	en_chr6:132812514-132812803	1.00798e-05
G3 del	MAP3K4	en_chr6:161450213-161450498	0.00145665
G3 del	MAP3K4	en_chr6:161549553-161550030	0.00145665
G3 del	MAP3K4	en_chr6:161693137-161693518	0.00145665
G3 del	DHX32	en_chr10:127574091-127574564	1.65117e-06
G3 del	DHX32	en_chr10:127576052-127576450	1.65117e-06
G3 del	DHX32	en_chr10:127576777-127576887	1.65117e-06
G3 del	DHX32	en_chr10:127577281-127577575	1.65117e-06
G3 del	RGS17	en_chr6:153411582-153411939	2.79759e-05
G3 del	RGS17	en_chr6:153422676-153422935	2.79759e-05
G3 del	RGS17	en_chr6:153801084-153801330	2.79759e-05
G3 del	EZR	en_chr6:159211450-159211647	0.00083539
G3 del	EZR	en_chr6:159234698-159235091	0.00083539
G3 del	EZR	en_chr6:159268112-159268313	0.00083539
G3 del	EZR	en_chr6:159270971-159271326	0.00083539
G3 del	EZR	en_chr6:159271429-159272000	0.00083539
G3 del	EZR	en_chr6:159273925-159274893	0.00083539
G3 del	NUP50	en_chr22:45402294-45403188	9.73938e-07
G3 del	NUP50	en_chr22:45403389-45403735	9.73938e-07
G3 del	NUP50	en_chr22:45543738-45543876	9.73938e-07
G3 del	NUP50	en_chr22:45554826-45555155	9.73938e-07
G3 del	ECHDC1	en_chr6:127638757-127639069	4.29714e-09
G3 del	ECHDC1	en_chr6:127719126-127719428	4.29714e-09
G3 del	POLDIP3	en_chr22:43004784-43005250	5.80861e-07
G3 del	PPP6R2	en_chr22:50764173-50764461	6.65954e-09
G3 del	PPP6R2	en_chr22:50784754-50785397	6.65954e-09
G3 del	PPP6R2	en_chr22:50815545-50815813	6.65954e-09
G3 del	SBF1	en_chr22:50891150-50891343	6.54192e-06
G3 del	PACSIN2	en_chr22:43333511-43333722	0.00829213
G3 del	PACSIN2	en_chr22:43415245-43415535	0.00829213
G3 del	SAMM50	en_chr22:44321391-44321759	5.31487e-09
G3 del	KIAA0930	en_chr22:45623668-45623768	0.0021536
G3 del	TRMU	en_chr22:46770539-46770639	0.000103426
G3 del	CERK	en_chr22:47126357-47126654	0.0004632
G3 del	BRD1	en_chr22:49765184-49765573	3.75857e-08
G3 del	BRD1	en_chr22:49768624-49768992	3.75857e-08
G3 del	BRD1	en_chr22:49843892-49843993	3.75857e-08
G3 del	BRD1	en_chr22:50248429-50248807	3.75857e-08
G3 del	ZBED4	en_chr22:50262824-50262951	5.09618e-05
G3 del	ZBED4	en_chr22:50272789-50273094	5.09618e-05
G3 del	ZBED4	en_chr22:50273824-50274276	5.09618e-05
G3 del	ADNP2	en_chr18:78004258-78004625	0.000937186
G3 del	RAB11FIP2	en_chr10:119686098-119686357	9.69551e-15
G3 del	EIF3A	en_chr10:120850460-120850786	2.15573e-17
G3 del	SEC23IP	en_chr10:121655971-121656303	1.05635e-05
G3 del	SEC23IP	en_chr10:121682284-121682432	1.05635e-05
G3 del	SEC23IP	en_chr10:121829686-121829950	1.05635e-05
G3 del	SEC23IP	en_chr10:121923103-121923120	1.05635e-05
G3 del	ATE1	en_chr10:123526019-123526096	8.33513e-10
G3 del	ATE1	en_chr10:123539603-123539774	8.33513e-10
G3 del	ATE1	en_chr10:123626359-123626403	8.33513e-10
G3 del	LHPP	en_chr10:126211982-126212240	0.00070755
G3 del	LHPP	en_chr10:126212520-126212862	0.00070755
G3 del	EDRF1	en_chr10:127432481-127432807	2.79098e-12
G3 del	BCCIP	en_chr10:127535706-127535819	9.6439e-21
G3 del	BCCIP	en_chr10:127587236-127587432	9.6439e-21
G3 del	GLRX3	en_chr10:132495319-132495407	6.3752e-10
G3 del	ASIC1	en_chr12:50460197-50460562	0.00151656
G3 del	SLC38A1	en_chr12:46571692-46571878	0.0307628
G3 del	SLC38A1	en_chr12:46608402-46609191	0.0307628
G3 del	SLC38A1	en_chr12:46636369-46636708	0.0307628
G3 del	FRK	en_chr6:115795867-115795888	0.0420083
G3 del	FRK	en_chr6:116247686-116248075	0.0420083
G3 del	FRK	en_chr6:116345065-116345141	0.0420083
G3 del	CEP85L	en_chr6:118964875-118965125	0.0346288
G3 del	ASF1A	en_chr6:119151345-119151482	6.54192e-06
G3 del	ASF1A	en_chr6:119166679-119167065	6.54192e-06
G3 del	ASF1A	en_chr6:119210409-119210579	6.54192e-06
G3 del	ASF1A	en_chr6:119218988-119219366	6.54192e-06
G3 del	FAM184A	en_chr6:119523776-119524187	0.000146851
G3 del	SERINC1	en_chr6:122769670-122769957	8.77027e-05
G3 del	HDDC2	en_chr6:125579970-125580036	2.00177e-06
G3 del	HDDC2	en_chr6:125637722-125638122	2.00177e-06
G3 del	HDDC2	en_chr6:125762729-125763045	2.00177e-06
G3 del	HINT3	en_chr6:126197747-126198095	1.69493e-06
G3 del	HINT3	en_chr6:126241150-126241321	1.69493e-06
G3 del	HINT3	en_chr6:126267356-126267782	1.69493e-06
G3 del	SASH1	en_chr6:148358652-148358995	0.000234956
G3 del	SASH1	en_chr6:148424761-148425105	0.000234956
G3 del	SASH1	en_chr6:148524085-148524387	0.000234956
G3 del	SASH1	en_chr6:148568898-148569048	0.000234956
G3 del	SASH1	en_chr6:148715468-148715705	0.000234956
G3 del	MTRF1L	en_chr6:153358098-153358156	9.75236e-09
G3 del	MED23	en_chr6:131929733-131930009	1.05635e-05
G3 del	HBS1L	en_chr6:135352829-135352991	4.17987e-06
G3 del	HBS1L	en_chr6:135449814-135450002	4.17987e-06
G3 del	HBS1L	en_chr6:135503898-135504621	4.17987e-06
G3 del	PEX7	en_chr6:137181238-137181571	1.19281e-06
G3 del	PEX7	en_chr6:137244333-137244577	1.19281e-06
G3 del	ARFGEF3	en_chr6:138427134-138427492	0.0172602
G3 del	ARFGEF3	en_chr6:138495604-138495926	0.0172602
G3 del	PHACTR2	en_chr6:143918177-143918387	0.0267899
G3 del	EPM2A	en_chr6:145449220-145449615	0.000904211
G3 del	EPM2A	en_chr6:145713293-145713590	0.000904211
G3 del	EPM2A	en_chr6:145977217-145977350	0.000904211
G3 del	EPM2A	en_chr6:146064598-146064921	0.000904211
G3 del	CCR6	en_chr6:167534948-167535213	0.0688032
G3 del	PACRG	en_chr6:162477618-162478021	0.0673868
G3 del	PACRG	en_chr6:162540470-162540880	0.0673868
G3 del	PACRG	en_chr6:162572071-162572234	0.0673868
G3 del	PACRG	en_chr6:162602836-162603202	0.0673868
G3 del	PACRG	en_chr6:162869119-162869236	0.0673868
G3 del	PACRG	en_chr6:163098494-163098513	0.0673868
G3 del	PACRG	en_chr6:163107728-163108018	0.0673868
G3 del	QKI	en_chr6:163569860-163570093	0.00593322
G3 del	QKI	en_chr6:163664211-163664411	0.00593322
G3 del	QKI	en_chr6:163675303-163675599	0.00593322
G3 del	QKI	en_chr6:163681216-163681484	0.00593322
G3 del	QKI	en_chr6:163684251-163684452	0.00593322
G3 del	QKI	en_chr6:163685437-163685511	0.00593322
G3 del	QKI	en_chr6:163746157-163746288	0.00593322
G3 del	QKI	en_chr6:163752850-163752940	0.00593322
G3 del	QKI	en_chr6:163770339-163770695	0.00593322
G3 del	QKI	en_chr6:163773301-163773556	0.00593322
G3 del	QKI	en_chr6:163774373-163774768	0.00593322
G3 del	QKI	en_chr6:163776294-163776859	0.00593322
G3 del	QKI	en_chr6:163784160-163784198	0.00593322
G3 del	QKI	en_chr6:163817744-163818245	0.00593322
G3 del	QKI	en_chr6:163826910-163827186	0.00593322
G3 del	QKI	en_chr6:163840967-163841346	0.00593322
G3 del	QKI	en_chr6:163881453-163881850	0.00593322
G3 del	QKI	en_chr6:163950759-163951099	0.00593322
G3 del	QKI	en_chr6:163972161-163972427	0.00593322
G3 del	QKI	en_chr6:163976539-163976874	0.00593322
G3 del	QKI	en_chr6:164365039-164365367	0.00593322
G3 del	QKI	en_chr6:164366059-164366250	0.00593322
G3 del	QKI	en_chr6:164381210-164381383	0.00593322
G3 del	QKI	en_chr6:164396601-164397000	0.00593322
G3 del	QKI	en_chr6:164526889-164526985	0.00593322
G3 del	QKI	en_chr6:164535814-164535945	0.00593322
G3 del	QKI	en_chr6:164572657-164572833	0.00593322
G3 del	MFAP2	en_chr1:17253207-17253541	0.00119458
G3 del	AKAP7	en_chr6:131427301-131427528	0.0223095
G3 del	AKAP7	en_chr6:131480053-131480064	0.0223095
G3 del	AKAP7	en_chr6:131527646-131527881	0.0223095
G3 del	AKAP7	en_chr6:131594186-131594488	0.0223095
G3 del	AKAP7	en_chr6:131595636-131595766	0.0223095
G3 del	AKAP7	en_chr6:131616361-131616694	0.0223095
G3 del	AKAP7	en_chr6:131644422-131644782	0.0223095
G3 del	MYB	en_chr6:135636764-135637196	0.0158736
G3 del	MYB	en_chr6:135647254-135647460	0.0158736
G3 del	ALDH8A1	en_chr6:134987118-134987554	0.00625654
G3 del	ALDH8A1	en_chr6:135235486-135235616	0.00625654
G3 del	RNF146	en_chr6:127442670-127442718	4.11067e-07
G3 del	RNF146	en_chr6:127618608-127618885	4.11067e-07
G3 del	PRLHR	en_chr10:120242508-120242736	1.5842e-16
G3 del	PRLHR	en_chr10:120244875-120245269	1.5842e-16
G3 del	WDR11	en_chr10:122507454-122507575	0.00680288
G3 del	WDR11	en_chr10:122828648-122828948	0.00680288
G3 del	WDR11	en_chr10:122836934-122837187	0.00680288
G3 del	WDR11	en_chr10:122918665-122919069	0.00680288
G3 del	MTHFD1L	en_chr6:151090718-151090960	0.0521079
G3 del	MTHFD1L	en_chr6:151178145-151178545	0.0521079
G3 del	MTHFD1L	en_chr6:151178746-151179109	0.0521079
G3 del	MTHFD1L	en_chr6:151302311-151302568	0.0521079
G3 del	MTHFD1L	en_chr6:151365804-151366060	0.0521079
G3 del	PLEKHG1	en_chr6:150932997-150933226	0.0497826
G3 del	PLEKHG1	en_chr6:150955970-150956257	0.0497826
G3 del	PLEKHG1	en_chr6:150958103-150958422	0.0497826
G3 del	PLEKHG1	en_chr6:150963010-150963101	0.0497826
G3 del	PLEKHG1	en_chr6:151005431-151005610	0.0497826
G3 del	PLEKHG1	en_chr6:151005861-151006093	0.0497826
G3 del	PLEKHG1	en_chr6:151037354-151037386	0.0497826
G3 del	PLEKHG1	en_chr6:151042844-151043065	0.0497826
G3 del	ACAT2	en_chr6:160144181-160144267	1.28869e-10
G3 del	TTLL2	en_chr6:167724902-167725098	0.00313832
G3 del	SERAC1	en_chr6:158515424-158515781	0.0135897
G3 del	SPATS2	en_chr12:49801773-49801917	0.00549938
G3 del	TUBGCP6	en_chr22:50667232-50667412	0.000357901
G3 del	TUBGCP6	en_chr22:50680113-50680250	0.000357901
G3 del	TULP4	en_chr6:158702253-158702563	0.00784984
G3 del	RSPH3	en_chr6:159434370-159434675	0.000379215
G3 del	ATXN10	en_chr22:46028588-46028889	3.26302e-10
G3 del	ATXN10	en_chr22:46041491-46041960	3.26302e-10
G3 del	ATXN10	en_chr22:46159997-46160538	3.26302e-10
G3 del	CALY	en_chr10:135143215-135143462	0.0153347
G3 del	CYP2E1	en_chr10:135322182-135322530	1.38585e-11
G3 del	CYP2E1	en_chr10:135342737-135342867	1.38585e-11
G3 del	AKAP12	en_chr6:151381285-151381592	0.0436979
G3 del	AKAP12	en_chr6:151392463-151392726	0.0436979
G3 del	AKAP12	en_chr6:151468369-151468540	0.0436979
G3 del	AKAP12	en_chr6:151634197-151634634	0.0436979
G3 del	SYNE1	en_chr6:152492317-152492580	0.000115823
G3 del	SYNE1	en_chr6:152495125-152495413	0.000115823
G3 del	SYNE1	en_chr6:152583976-152584217	0.000115823
G3 del	SYNE1	en_chr6:152606341-152606739	0.000115823
G3 del	SYNE1	en_chr6:152634983-152635621	0.000115823
G3 del	SYNE1	en_chr6:152887777-152887895	0.000115823
G3 del	SYNE1	en_chr6:152889271-152889451	0.000115823
G3 del	KHDRBS3	en_chr8:137765888-137765903	0.00519633
G3 del	PTPRE	en_chr10:129721316-129721687	6.65954e-09
G3 del	PTPRE	en_chr10:129742865-129742981	6.65954e-09
G3 del	PTPRE	en_chr10:129775759-129776314	6.65954e-09
G3 del	PTPRE	en_chr10:129786361-129786590	6.65954e-09
G3 del	PTPRE	en_chr10:129789575-129789766	6.65954e-09
G3 del	PTPRE	en_chr10:129799058-129799270	6.65954e-09
G3 del	ZRANB2	en_chr1:72750417-72750888	3.38072e-08
G3 del	SLC38A2	en_chr12:46786554-46786766	0.0334654
G3 del	SLC38A2	en_chr12:46809510-46809878	0.0334654
G3 del	SLC38A2	en_chr12:46825426-46825886	0.0334654
G3 del	SLC38A2	en_chr12:46844808-46845174	0.0334654
G3 del	SLC38A2	en_chr12:46845656-46846014	0.0334654
G3 del	SLC38A2	en_chr12:46866769-46866797	0.0334654
G3 del	SLC38A2	en_chr12:46887386-46887956	0.0334654
G3 del	SLC38A2	en_chr12:46888080-46888552	0.0334654
G3 del	SLC38A2	en_chr12:46894676-46894859	0.0334654
G3 del	SLC38A2	en_chr12:46917975-46918280	0.0334654
G3 del	SLC38A2	en_chr12:46951455-46951753	0.0334654
G3 del	PRPH	en_chr12:49641026-49641246	0.0117591
G3 del	FAIM2	en_chr12:50286298-50286441	0.0795567
G3 del	NHSL1	en_chr6:138876782-138877039	0.000625318
G3 del	NHSL1	en_chr6:138890859-138891324	0.000625318
G3 del	NHSL1	en_chr6:138914342-138914559	0.000625318
G3 del	AHI1	en_chr6:135707385-135707414	0.0003321
G3 del	AHI1	en_chr6:135804002-135804049	0.0003321
G3 del	AHI1	en_chr6:135908025-135908402	0.0003321
G3 del	NMBR	en_chr6:141171716-141171869	0.000820271
G3 del	NMBR	en_chr6:141722933-141723109	0.000820271
G3 del	NMBR	en_chr6:141765105-141765268	0.000820271
G3 del	NMBR	en_chr6:141873662-141873944	0.000820271
G3 del	NMBR	en_chr6:141884052-141884255	0.000820271
G3 del	REPS1	en_chr6:139300314-139300341	9.9674e-06
G3 del	REPS1	en_chr6:139304978-139305148	9.9674e-06
G3 del	REPS1	en_chr6:139350632-139351255	9.9674e-06
G3 del	CUZD1	en_chr10:124613518-124613778	0.0334654
G3 del	TACC2	en_chr10:123763910-123763923	2.42026e-09
G3 del	TACC2	en_chr10:123873239-123873409	2.42026e-09
G3 del	ZCRB1	en_chr12:42734111-42734478	0.00172933
G3 del	ZCRB1	en_chr12:42825856-42826146	0.00172933
G3 del	TMEM117	en_chr12:44463301-44463607	0.000123545
G3 del	TMEM117	en_chr12:44522730-44522871	0.000123545
G3 del	PRICKLE1	en_chr12:42958967-42958984	0.00557892
G3 del	PRICKLE1	en_chr12:43159561-43159769	0.00557892
G3 del	PRICKLE1	en_chr12:43379522-43379565	0.00557892
G3 del	SCAF11	en_chr12:46272544-46272693	0.00436628
G3 del	SCAF11	en_chr12:46380247-46380714	0.00436628
G3 del	CERS5	en_chr12:50555629-50555991	0.000275571
G3 del	TMBIM6	en_chr12:50056796-50057319	5.67844e-05
G3 del	TMBIM6	en_chr12:50067341-50067888	5.67844e-05
G3 del	TMBIM6	en_chr12:50092738-50092974	5.67844e-05
G3 del	TBC1D32	en_chr6:121396728-121397112	6.19097e-05
G3 del	TBC1D32	en_chr6:121398601-121398951	6.19097e-05
G3 del	TBC1D32	en_chr6:121399720-121399938	6.19097e-05
G3 del	TBC1D32	en_chr6:121530032-121530291	6.19097e-05
G3 del	TBC1D32	en_chr6:121758280-121758805	6.19097e-05
G3 del	TBC1D32	en_chr6:121759226-121759877	6.19097e-05
G3 del	CLVS2	en_chr6:123350349-123350632	0.0673868
G3 del	SLC18B1	en_chr6:133133336-133133580	3.60882e-05
G3 del	MTFR2	en_chr6:136372344-136372809	0.0164541
G3 del	MTFR2	en_chr6:136434966-136435173	0.0164541
G3 del	MTFR2	en_chr6:136492327-136492682	0.0164541
G3 del	MTFR2	en_chr6:136528020-136528260	0.0164541
G3 del	SLC2A12	en_chr6:134395597-134395721	0.000941654
G3 del	SLC2A12	en_chr6:134504980-134505079	0.000941654
G3 del	SLC2A12	en_chr6:134636367-134636606	0.000941654
G3 del	AIG1	en_chr6:143471502-143471640	1.00918e-07
G3 del	AIG1	en_chr6:143476820-143477010	1.00918e-07
G3 del	AIG1	en_chr6:143503002-143503176	1.00918e-07
G3 del	TIAM2	en_chr6:155179611-155179904	0.0595444
G3 del	TIAM2	en_chr6:155181312-155181660	0.0595444
G3 del	TIAM2	en_chr6:155193821-155194059	0.0595444
G3 del	TIAM2	en_chr6:155306251-155306499	0.0595444
G3 del	TIAM2	en_chr6:155347473-155347806	0.0595444
G3 del	TMEM181	en_chr6:158808734-158809093	1.49977e-08
G3 del	TMEM181	en_chr6:158829552-158829958	1.49977e-08
G3 del	TMEM181	en_chr6:158895983-158896180	1.49977e-08
G3 del	TMEM181	en_chr6:158981403-158981866	1.49977e-08
G3 del	TMEM181	en_chr6:158987674-158988091	1.49977e-08
G3 del	WTAP	en_chr6:159884310-159884416	2.47098e-05
G3 del	WTAP	en_chr6:160051927-160052299	2.47098e-05
G3 del	WTAP	en_chr6:160083070-160083297	2.47098e-05
G3 del	WTAP	en_chr6:160135538-160135989	2.47098e-05
G3 del	WTAP	en_chr6:160137124-160138386	2.47098e-05
G3 del	WTAP	en_chr6:160141572-160141909	2.47098e-05
G3 del	ARMT1	en_chr6:151815811-151815987	9.54359e-06
G3 del	SLC22A3	en_chr6:160837218-160837569	0.0527012
G3 del	LRRC27	en_chr10:134212658-134212854	1.97307e-13
G3 del	SLC2A13	en_chr12:40467954-40468269	0.0285489
G3 del	GXYLT1	en_chr12:42470575-42470704	0.0384018
G3 del	DPYSL4	en_chr10:134053422-134053516	1.29105e-12
G3 del	ADAM8	en_chr10:135072735-135073128	0.000428292
G3 del	ADAM8	en_chr10:135074691-135075148	0.000428292
G3 del	CACUL1	en_chr10:120571838-120572088	4.99628e-11
G3 del	TIAL1	en_chr10:121412148-121412380	5.04232e-17
G3 del	BAG3	en_chr10:121415317-121415432	0.00188909
G3 del	BAG3	en_chr10:121417930-121418047	0.00188909
G3 del	BAG3	en_chr10:121446860-121447228	0.00188909
G3 del	UTRN	en_chr6:144975415-144975576	0.0360336
G3 del	UTRN	en_chr6:144996503-144996745	0.0360336
G3 del	UTRN	en_chr6:145131744-145132215	0.0360336
G3 del	UTRN	en_chr6:145136843-145137199	0.0360336
G3 del	UTRN	en_chr6:145147432-145147802	0.0360336
G3 del	GRM1	en_chr6:146401880-146402209	0.0612393
G3 del	GRM1	en_chr6:146467176-146467277	0.0612393
G3 del	CNKSR3	en_chr6:154676071-154676546	0.0517345
G3 del	CNKSR3	en_chr6:154798068-154798417	0.0517345
G3 del	CNKSR3	en_chr6:154800404-154800771	0.0517345
G3 del	CNKSR3	en_chr6:154858221-154858762	0.0517345
G3 del	ZUFSP	en_chr6:117003694-117003845	8.01558e-07
G3 del	NUS1	en_chr6:118008335-118008695	1.08841e-07
G3 del	NUS1	en_chr6:118229466-118229974	1.08841e-07
G3 del	BUB3	en_chr10:125047496-125047735	1.1888e-15
G3 del	BUB3	en_chr10:125117648-125117816	1.1888e-15
G3 del	BUB3	en_chr10:125151294-125151544	1.1888e-15
G3 del	RACGAP1	en_chr12:50437312-50437551	0.0034444
G3 del	FABP7	en_chr6:122990249-122990620	0.00370694
G3 del	FABP7	en_chr6:123017987-123018416	0.00370694
G3 del	FABP7	en_chr6:123074884-123075101	0.00370694
G3 del	FABP7	en_chr6:123111983-123112340	0.00370694
G3 del	CITED2	en_chr6:139656661-139656994	0.000820271
G3 del	CITED2	en_chr6:139720926-139720937	0.000820271
G3 del	CITED2	en_chr6:139947909-139948079	0.000820271
G3 del	CITED2	en_chr6:140075983-140076182	0.000820271
G3 del	CITED2	en_chr6:140210036-140210207	0.000820271
G3 del	CITED2	en_chr6:140299062-140299512	0.000820271
G3 del	CITED2	en_chr6:140400470-140400745	0.000820271
G3 del	CITED2	en_chr6:140858869-140859245	0.000820271
G3 del	CITED2	en_chr6:140984884-140985153	0.000820271
G3 del	T	en_chr6:166398427-166398527	0.0935993
G3 del	DCBLD1	en_chr6:117785630-117785714	0.0091183
G3 del	DCBLD1	en_chr6:117804575-117804878	0.0091183
G3 del	STXBP5	en_chr6:147234581-147234754	0.0307628
G3 del	STXBP5	en_chr6:147235088-147235549	0.0307628
G3 del	STXBP5	en_chr6:147235645-147236230	0.0307628
G3 del	STXBP5	en_chr6:147643373-147644201	0.0307628
G3 del	FAM204A	en_chr10:120072477-120072945	9.6439e-21
G3 del	STK32C	en_chr10:134122010-134122092	2.11959e-07
G3 del	PDZRN4	en_chr12:41350746-41350817	0.0621979
G3 del	PDZRN4	en_chr12:41680022-41680168	0.0621979
G3 del	PDZRN4	en_chr12:41706432-41706786	0.0621979
G3 del	PDZRN4	en_chr12:41849480-41849764	0.0621979
G3 del	HTRA1	en_chr10:124226771-124226888	0.0003321
G3 del	HTRA1	en_chr10:124227704-124228047	0.0003321
G3 del	HTRA1	en_chr10:124231405-124231614	0.0003321
G3 del	HTRA1	en_chr10:124246598-124247224	0.0003321
G3 del	HTRA1	en_chr10:124254349-124254758	0.0003321
G3 del	AQP2	en_chr12:50339326-50339779	0.0417111
G3 del	TRABD	en_chr22:50609711-50610057	0.0372125
G3 del	CLDN20	en_chr6:155443662-155443674	0.0453795
G3 del	CLDN20	en_chr6:155492232-155492854	0.0453795
G3 del	CLDN20	en_chr6:155506879-155507250	0.0453795
G3 del	CLDN20	en_chr6:155510213-155510600	0.0453795
G3 del	CLDN20	en_chr6:155545212-155545590	0.0453795
G3 del	CLDN20	en_chr6:155590165-155590417	0.0453795
G3 del	CLDN20	en_chr6:155593046-155593119	0.0453795
G3 del	PDE7B	en_chr6:136278220-136278515	0.000934455
G3 del	PDE7B	en_chr6:136312028-136312251	0.000934455
G3 del	PDE7B	en_chr6:136336050-136336507	0.000934455
G3 del	PWWP2B	en_chr10:134221970-134222202	0.00107098
G3 del	PWWP2B	en_chr10:134225356-134225596	0.00107098
G3 del	PWWP2B	en_chr10:134260341-134260546	0.00107098
G3 del	PWWP2B	en_chr10:134266616-134267060	0.00107098
G3 del	PWWP2B	en_chr10:134352832-134353219	0.00107098
G3 del	SMPDL3A	en_chr6:123154348-123154672	4.49474e-05
G3 del	SMPDL3A	en_chr6:123160043-123160346	4.49474e-05
G3 del	RND1	en_chr12:49267159-49267283	0.0424656
G3 del	RND1	en_chr12:49276307-49276420	0.0424656
G3 del	RND1	en_chr12:49277442-49277626	0.0424656
G3 del	SLC22A1	en_chr6:160532967-160533203	0.00966517
G3 del	SLC22A1	en_chr6:160599554-160599954	0.00966517
G3 del	CTBP2	en_chr10:126748587-126748846	8.31441e-14
G3 del	CTBP2	en_chr10:126749212-126749581	8.31441e-14
G3 del	CTBP2	en_chr10:126797219-126797324	8.31441e-14
G3 del	CTBP2	en_chr10:126811654-126811843	8.31441e-14
G3 del	CTBP2	en_chr10:126840629-126841204	8.31441e-14
G3 del	ZDHHC14	en_chr6:157857242-157857636	0.022095
G3 del	ZDHHC14	en_chr6:157936149-157936334	0.022095
G3 del	BNIP3	en_chr10:133454610-133454819	1.04278e-12
G3 del	BNIP3	en_chr10:133763722-133764008	1.04278e-12
G3 del	BNIP3	en_chr10:133776164-133776302	1.04278e-12
G3 del	BNIP3	en_chr10:133834668-133834754	1.04278e-12
G3 del	BNIP3	en_chr10:133836748-133836839	1.04278e-12
G3 del	TCERG1L	en_chr10:133251588-133251750	0.000734492
G3 del	ASB8	en_chr12:48579978-48580344	2.91207e-05
G3 del	CHST15	en_chr10:125792973-125793185	5.31487e-09
G3 del	CHST15	en_chr10:125847012-125847291	5.31487e-09
G3 del	CHST15	en_chr10:125954943-125955282	5.31487e-09
G3 del	PRR34	en_chr22:46370456-46370600	0.000497817
G3 del	PRR34	en_chr22:46423205-46423605	0.000497817
G3 del	PRR34	en_chr22:46441533-46441708	0.000497817
G3 del	PRR34	en_chr22:46442068-46442299	0.000497817
G3 del	PRR34	en_chr22:46444150-46444589	0.000497817
G3 del	PRR34	en_chr22:46462776-46462894	0.000497817
G3 del	PRR34	en_chr22:46464940-46465203	0.000497817
G3 del	PRR34	en_chr22:46467914-46468476	0.000497817
G3 del	PRR34	en_chr22:46470082-46470656	0.000497817
G3 del	PRR34	en_chr22:46472616-46472825	0.000497817
G3 del	PRR34	en_chr22:46474643-46475112	0.000497817
G3 del	PRR34	en_chr22:46480881-46481264	0.000497817
G3 del	PRR34	en_chr22:46483894-46484294	0.000497817
G3 del	PRR34	en_chr22:46495432-46495673	0.000497817
G3 del	SLC35D3	en_chr6:137227679-137227915	0.0529778
G3 del	ALG12	en_chr22:50327730-50328489	2.44263e-06
G3 del	ALG12	en_chr22:50329443-50330313	2.44263e-06
G3 del	ALG12	en_chr22:50330725-50331030	2.44263e-06
G3 del	FAM162B	en_chr6:117069916-117070184	0.0795567
G3 del	WDR27	en_chr6:170054470-170055295	4.10981e-05
G3 del	WDR27	en_chr6:170089976-170090376	4.10981e-05
G3 del	C6orf58	en_chr6:127892310-127892704	0.0313621
G3 del	C6orf58	en_chr6:127958949-127959282	0.0313621
G3 del	C6orf58	en_chr6:127980874-127981174	0.0313621
G3 del	C6orf58	en_chr6:127981338-127981402	0.0313621
G3 del	NELL2	en_chr12:44910336-44910664	0.0334654
G3 del	NELL2	en_chr12:44936022-44936417	0.0334654
G3 del	NELL2	en_chr12:44944990-44945321	0.0334654
G3 del	NELL2	en_chr12:44976377-44976736	0.0334654
G3 del	NELL2	en_chr12:44983046-44983051	0.0334654
G3 del	NELL2	en_chr12:45207855-45208059	0.0334654
G3 del	NELL2	en_chr12:45236452-45236616	0.0334654
G3 del	NELL2	en_chr12:45241724-45241928	0.0334654
G3 del	NELL2	en_chr12:45264449-45264779	0.0334654
G3 del	THBS2	en_chr6:169308928-169309266	0.000242044
G3 del	THBS2	en_chr6:169361499-169361602	0.000242044
G3 del	THBS2	en_chr6:169475360-169475647	0.000242044
G3 del	THBS2	en_chr6:169495883-169496177	0.000242044
G3 del	THBS2	en_chr6:169586350-169586754	0.000242044
G3 del	THBS2	en_chr6:169588480-169588865	0.000242044
G3 del	KATNA1	en_chr6:149929442-149929538	8.11097e-05
G3 del	TSPYL4	en_chr6:116550472-116550927	0.00107098
G3 del	DHRS4L2	en_chr14:24454112-24454320	0.000303965
G3 del	WNT7B	en_chr22:46285473-46285870	0.0593332
G3 del	WNT7B	en_chr22:46393370-46393721	0.0593332
G3 del	WNT7B	en_chr22:46398693-46399004	0.0593332
G3 del	WNT7B	en_chr22:46408022-46408110	0.0593332
G3 del	JAKMIP3	en_chr10:133873763-133873900	7.19866e-07
G3 del	JAKMIP3	en_chr10:133879247-133879524	7.19866e-07
G3 del	JAKMIP3	en_chr10:134001237-134001611	7.19866e-07
G3 del	NANOS1	en_chr10:120692616-120692979	9.41169e-07
G3 del	FAM196A	en_chr10:128947297-128947480	0.0334654
G3 del	ADAT2	en_chr6:143608872-143608912	0.00124929
G3 del	FAM53B	en_chr10:126346022-126346943	0.0334654
G3 del	FAM53B	en_chr10:126349618-126349650	0.0334654
G3 del	FAM53B	en_chr10:126359464-126359807	0.0334654
G3 del	FAM53B	en_chr10:126360075-126360476	0.0334654
G3 del	FAM53B	en_chr10:126369280-126369606	0.0334654
G3 del	FAM53B	en_chr10:126397729-126397974	0.0334654
G3 del	FAM53B	en_chr10:126406559-126407126	0.0334654
G3 del	FAM53B	en_chr10:126407586-126408269	0.0334654
G3 del	FAM53B	en_chr10:126410085-126410502	0.0334654
G3 del	FAM53B	en_chr10:126411752-126412342	0.0334654
G3 del	FAM53B	en_chr10:126413244-126413567	0.0334654
G3 del	SLC35F1	en_chr6:118239349-118239524	7.50385e-09
G3 del	SLC35F1	en_chr6:118241546-118241910	7.50385e-09
G3 del	SLC35F1	en_chr6:118246881-118246985	7.50385e-09
G3 del	PLXNB2	en_chr22:50741799-50742849	0.00834549
G3 del	HDAC2	en_chr6:114318333-114318559	0.000603764
G3 del	HDAC2	en_chr6:114391441-114391608	0.000603764
G3 del	HDAC2	en_chr6:114478315-114478345	0.000603764
G3 del	HDAC2	en_chr6:114662111-114662444	0.000603764
G3 del	HDAC2	en_chr6:114662587-114662962	0.000603764
G3 del	KPNA5	en_chr6:116988703-116988966	0.0221645
G3 del	IGF2R	en_chr6:160371712-160371722	0.000147052
G3 del	IGF2R	en_chr6:160402732-160403272	0.000147052
G3 del	IGF2R	en_chr6:160425266-160425362	0.000147052
G3 del	IGF2R	en_chr6:160427336-160427466	0.000147052
G3 del	MAP3K5	en_chr6:137109342-137109643	0.024289
G3 del	PIM3	en_chr22:50364350-50364715	0.000820271
G3 del	SFT2D1	en_chr6:166795008-166795404	0.000129753
G3 del	INPP5F	en_chr10:121452837-121453189	1.84352e-05
G3 del	INPP5F	en_chr10:121503034-121503182	1.84352e-05
G3 del	INPP5F	en_chr10:121544240-121544543	1.84352e-05
G3 del	GRK5	en_chr10:121030438-121030814	0.0142835
G3 del	GRK5	en_chr10:121031141-121031480	0.0142835
G3 del	GRK5	en_chr10:121045137-121045528	0.0142835
G3 del	GRK5	en_chr10:121072989-121073553	0.0142835
G3 del	L3MBTL3	en_chr6:130342212-130342458	0.00160939
G3 del	SAMD5	en_chr6:147985018-147985058	0.00398549
G3 del	CENPW	en_chr6:126579500-126579620	0.0673868
G3 del	CENPW	en_chr6:126621398-126621727	0.0673868
G3 del	CENPW	en_chr6:126900511-126900666	0.0673868
G3 del	PLPP4	en_chr10:122263752-122264109	1.02791e-06
G3 del	PLPP4	en_chr10:122267318-122267402	1.02791e-06
G3 del	PLPP4	en_chr10:122270774-122271036	1.02791e-06
G3 del	DENND6B	en_chr22:50742925-50743370	0.00229694
G3 del	DENND6B	en_chr22:50743436-50743850	0.00229694
G3 del	DENND6B	en_chr22:50743986-50744741	0.00229694
G3 del	DENND6B	en_chr22:50744748-50744986	0.00229694
G3 del	CDPF1	en_chr22:46641618-46641856	9.75236e-09
G3 del	TMEM242	en_chr6:157542479-157542718	1.59939e-07
G3 del	TMEM242	en_chr6:157639061-157639494	1.59939e-07
G3 del	TMEM242	en_chr6:157695432-157695688	1.59939e-07
G3 del	TMEM242	en_chr6:157726321-157726550	1.59939e-07
G3 del	TMEM242	en_chr6:157738321-157738749	1.59939e-07
G3 del	FAM19A5	en_chr22:48729064-48729229	0.000235744
G3 del	FAM19A5	en_chr22:48841400-48841543	0.000235744
G3 del	FAM19A5	en_chr22:48932801-48933188	0.000235744
G3 del	FAM19A5	en_chr22:48963094-48963472	0.000235744
G3 del	FAM19A5	en_chr22:48973025-48973426	0.000235744
G3 del	FAM19A5	en_chr22:49001738-49001947	0.000235744
G3 del	FAM19A5	en_chr22:49026073-49026269	0.000235744
G3 del	FAM19A5	en_chr22:49123378-49123388	0.000235744
G3 del	FAM19A5	en_chr22:49157619-49157940	0.000235744
G3 del	FAM19A5	en_chr22:49317056-49317423	0.000235744
G3 del	FAM19A5	en_chr22:49546517-49546852	0.000235744
G3 del	FAM19A5	en_chr22:49548057-49548240	0.000235744
G3 del	ARFGAP3	en_chr22:43233624-43233705	3.46532e-08
G3 del	ARFGAP3	en_chr22:43269385-43269620	3.46532e-08
G3 del	ARFGAP3	en_chr22:43283489-43283802	3.46532e-08
G3 del	ARFGAP3	en_chr22:43288479-43288908	3.46532e-08
G3 del	ARFGAP3	en_chr22:43325269-43325577	3.46532e-08
G3 del	ARFGAP3	en_chr22:43327845-43328148	3.46532e-08
G3 del	PBOV1	en_chr6:138523816-138523995	0.0563345
G3 del	PBOV1	en_chr6:138552516-138552583	0.0563345
G4 del	ERRFI1	en_chr1:8070132-8070398	0.0709595
G4 del	PARK7	en_chr1:8001518-8001767	0.000122274
G4 del	CAAP1	en_chr9:26408908-26408927	4.34376e-08
G4 del	DHRS4L2	en_chr14:24454112-24454320	0.000131182
G4 del	ZNF737	en_chr19:20606211-20606644	0.0709595
whole glioma del	RPAP3	en_chr12:47798351-47798531	0.00379196
whole glioma del	RPAP3	en_chr12:48053201-48053247	0.00379196
whole glioma del	RPAP3	en_chr12:48076459-48076736	0.00379196
whole glioma del	VTA1	en_chr6:142508557-142508921	1.52155e-17
whole glioma del	HIVEP2	en_chr6:143026336-143026552	0.000526525
whole glioma del	HIVEP2	en_chr6:143117753-143118019	0.000526525
whole glioma del	HIVEP2	en_chr6:143123144-143123510	0.000526525
whole glioma del	HIVEP2	en_chr6:143124343-143124671	0.000526525
whole glioma del	HIVEP2	en_chr6:143130260-143130659	0.000526525
whole glioma del	HIVEP2	en_chr6:143134397-143134731	0.000526525
whole glioma del	HIVEP2	en_chr6:143140738-143141058	0.000526525
whole glioma del	HIVEP2	en_chr6:143141084-143141442	0.000526525
whole glioma del	HIVEP2	en_chr6:143143599-143143667	0.000526525
whole glioma del	HIVEP2	en_chr6:143150171-143150307	0.000526525
whole glioma del	HIVEP2	en_chr6:143154152-143154557	0.000526525
whole glioma del	HIVEP2	en_chr6:143163714-143164598	0.000526525
whole glioma del	HIVEP2	en_chr6:143166332-143166721	0.000526525
whole glioma del	HIVEP2	en_chr6:143171849-143172301	0.000526525
whole glioma del	HIVEP2	en_chr6:143174967-143175237	0.000526525
whole glioma del	HIVEP2	en_chr6:143200640-143200895	0.000526525
whole glioma del	HIVEP2	en_chr6:143204143-143204540	0.000526525
whole glioma del	HIVEP2	en_chr6:143206296-143206927	0.000526525
whole glioma del	HIVEP2	en_chr6:143221710-143222285	0.000526525
whole glioma del	HIVEP2	en_chr6:143223836-143224147	0.000526525
whole glioma del	HIVEP2	en_chr6:143234166-143234456	0.000526525
whole glioma del	HIVEP2	en_chr6:143234736-143235083	0.000526525
whole glioma del	HIVEP2	en_chr6:143247398-143248213	0.000526525
whole glioma del	HIVEP2	en_chr6:143248323-143248614	0.000526525
whole glioma del	HIVEP2	en_chr6:143274620-143274763	0.000526525
whole glioma del	YAF2	en_chr12:42598855-42599145	5.88497e-06
whole glioma del	ZRANB1	en_chr10:126712433-126712623	0.00942588
whole glioma del	HSF2	en_chr6:122253904-122254092	0.00414159
whole glioma del	HSF2	en_chr6:122272803-122273158	0.00414159
whole glioma del	HSF2	en_chr6:122664813-122664822	0.00414159
whole glioma del	AGPAT4	en_chr6:161571430-161571737	0.00841592
whole glioma del	AGPAT4	en_chr6:161607618-161607817	0.00841592
whole glioma del	AGPAT4	en_chr6:161620136-161620467	0.00841592
whole glioma del	AGPAT4	en_chr6:161664311-161664702	0.00841592
whole glioma del	AGPAT4	en_chr6:161678868-161678882	0.00841592
whole glioma del	AGPAT4	en_chr6:161829346-161829532	0.00841592
whole glioma del	AGPAT4	en_chr6:161838884-161839117	0.00841592
whole glioma del	AGPAT4	en_chr6:161855398-161855535	0.00841592
whole glioma del	AGPAT4	en_chr6:161855973-161856365	0.00841592
whole glioma del	AGPAT4	en_chr6:161864912-161865081	0.00841592
whole glioma del	AGPAT4	en_chr6:161865712-161865782	0.00841592
whole glioma del	AGPAT4	en_chr6:162329903-162330158	0.00841592
whole glioma del	IFNGR1	en_chr6:137517813-137517908	0.0418197
whole glioma del	IFNGR1	en_chr6:137545116-137545441	0.0418197
whole glioma del	IFNGR1	en_chr6:137558937-137559207	0.0418197
whole glioma del	IFNGR1	en_chr6:137612569-137612863	0.0418197
whole glioma del	IFNGR1	en_chr6:137671381-137671752	0.0418197
whole glioma del	BCLAF1	en_chr6:136646315-136646580	0.00841592
whole glioma del	BCLAF1	en_chr6:136688131-136688248	0.00841592
whole glioma del	BCLAF1	en_chr6:136691586-136691742	0.00841592
whole glioma del	BCLAF1	en_chr6:136702762-136702864	0.00841592
whole glioma del	BCLAF1	en_chr6:136716338-136716450	0.00841592
whole glioma del	BCLAF1	en_chr6:136724164-136724966	0.00841592
whole glioma del	BCLAF1	en_chr6:136729350-136729610	0.00841592
whole glioma del	TFB1M	en_chr6:155649228-155649931	3.15445e-09
whole glioma del	GOPC	en_chr6:117914764-117915043	0.0461728
whole glioma del	ARID1B	en_chr6:156572867-156573225	2.96743e-05
whole glioma del	ARID1B	en_chr6:156600917-156600980	2.96743e-05
whole glioma del	ARID1B	en_chr6:156741738-156742009	2.96743e-05
whole glioma del	ARID1B	en_chr6:157007979-157008724	2.96743e-05
whole glioma del	ARID1B	en_chr6:157041058-157041538	2.96743e-05
whole glioma del	ARID1B	en_chr6:157101566-157102083	2.96743e-05
whole glioma del	ARID1B	en_chr6:157110744-157110907	2.96743e-05
whole glioma del	ARID1B	en_chr6:157137665-157137911	2.96743e-05
whole glioma del	ARID1B	en_chr6:157158909-157159282	2.96743e-05
whole glioma del	ARID1B	en_chr6:157160663-157161314	2.96743e-05
whole glioma del	ARID1B	en_chr6:157162870-157163071	2.96743e-05
whole glioma del	ARID1B	en_chr6:157163922-157164341	2.96743e-05
whole glioma del	ARID1B	en_chr6:157168828-157169241	2.96743e-05
whole glioma del	ARID1B	en_chr6:157174408-157174845	2.96743e-05
whole glioma del	ARID1B	en_chr6:157176246-157176601	2.96743e-05
whole glioma del	ARID1B	en_chr6:157267788-157267851	2.96743e-05
whole glioma del	ARID1B	en_chr6:157285008-157285408	2.96743e-05
whole glioma del	ARID1B	en_chr6:157297453-157297730	2.96743e-05
whole glioma del	ARID1B	en_chr6:157299126-157299275	2.96743e-05
whole glioma del	ARID1B	en_chr6:157342507-157343524	2.96743e-05
whole glioma del	HEBP2	en_chr6:138776959-138777186	1.37027e-05
whole glioma del	HEBP2	en_chr6:138821349-138821443	1.37027e-05
whole glioma del	TBC1D22A	en_chr22:47150443-47150659	9.63545e-06
whole glioma del	TBC1D22A	en_chr22:47173530-47173804	9.63545e-06
whole glioma del	TAB2	en_chr6:149069640-149070024	3.5799e-06
whole glioma del	TAB2	en_chr6:149380711-149381067	3.5799e-06
whole glioma del	TAB2	en_chr6:149416134-149416493	3.5799e-06
whole glioma del	TAB2	en_chr6:149429145-149429475	3.5799e-06
whole glioma del	TAB2	en_chr6:149464325-149464485	3.5799e-06
whole glioma del	TAB2	en_chr6:149517197-149517428	3.5799e-06
whole glioma del	TAB2	en_chr6:149534143-149534249	3.5799e-06
whole glioma del	TAB2	en_chr6:149534652-149535013	3.5799e-06
whole glioma del	TAB2	en_chr6:149554491-149554815	3.5799e-06
whole glioma del	PHF21B	en_chr22:45448500-45448839	0.0100453
whole glioma del	MPC1	en_chr6:166912856-166913088	6.52019e-09
whole glioma del	MPC1	en_chr6:166964478-166964522	6.52019e-09
whole glioma del	MPC1	en_chr6:166970262-166970784	6.52019e-09
whole glioma del	MPC1	en_chr6:166998471-166998754	6.52019e-09
whole glioma del	MPC1	en_chr6:167001220-167001407	6.52019e-09
whole glioma del	MPC1	en_chr6:167002413-167002718	6.52019e-09
whole glioma del	MPC1	en_chr6:167028527-167028763	6.52019e-09
whole glioma del	MPC1	en_chr6:167053946-167054140	6.52019e-09
whole glioma del	OAT	en_chr10:125994221-125994735	0.000101399
whole glioma del	TRMT11	en_chr6:126279126-126279509	0.000323017
whole glioma del	INPP5A	en_chr10:134330832-134331178	0.000251054
whole glioma del	INPP5A	en_chr10:134360968-134361428	0.000251054
whole glioma del	INPP5A	en_chr10:134373708-134374041	0.000251054
whole glioma del	INPP5A	en_chr10:134385594-134385710	0.000251054
whole glioma del	INPP5A	en_chr10:134430075-134430311	0.000251054
whole glioma del	RPS6KA2	en_chr6:167060808-167061200	0.00114888
whole glioma del	RPS6KA2	en_chr6:167069842-167070191	0.00114888
whole glioma del	RPS6KA2	en_chr6:167150244-167150530	0.00114888
whole glioma del	RPS6KA2	en_chr6:167234873-167234954	0.00114888
whole glioma del	RPS6KA2	en_chr6:167277891-167278093	0.00114888
whole glioma del	MOV10L1	en_chr22:50554222-50554639	0.00615608
whole glioma del	NOX3	en_chr6:156403374-156403578	0.029648
whole glioma del	STX7	en_chr6:132787299-132787948	6.78796e-05
whole glioma del	STX7	en_chr6:132811280-132811490	6.78796e-05
whole glioma del	STX7	en_chr6:132812514-132812803	6.78796e-05
whole glioma del	MAP3K4	en_chr6:161450213-161450498	6.32966e-05
whole glioma del	MAP3K4	en_chr6:161549553-161550030	6.32966e-05
whole glioma del	MAP3K4	en_chr6:161693137-161693518	6.32966e-05
whole glioma del	DHX32	en_chr10:127574091-127574564	1.123e-12
whole glioma del	DHX32	en_chr10:127576052-127576450	1.123e-12
whole glioma del	DHX32	en_chr10:127576777-127576887	1.123e-12
whole glioma del	DHX32	en_chr10:127577281-127577575	1.123e-12
whole glioma del	RGS17	en_chr6:153411582-153411939	1.45195e-11
whole glioma del	RGS17	en_chr6:153422676-153422935	1.45195e-11
whole glioma del	RGS17	en_chr6:153801084-153801330	1.45195e-11
whole glioma del	EZR	en_chr6:159211450-159211647	0.00476646
whole glioma del	EZR	en_chr6:159234698-159235091	0.00476646
whole glioma del	EZR	en_chr6:159268112-159268313	0.00476646
whole glioma del	EZR	en_chr6:159270971-159271326	0.00476646
whole glioma del	EZR	en_chr6:159271429-159272000	0.00476646
whole glioma del	EZR	en_chr6:159273925-159274893	0.00476646
whole glioma del	NUP50	en_chr22:45402294-45403188	0.000143198
whole glioma del	NUP50	en_chr22:45403389-45403735	0.000143198
whole glioma del	NUP50	en_chr22:45543738-45543876	0.000143198
whole glioma del	NUP50	en_chr22:45554826-45555155	0.000143198
whole glioma del	ECHDC1	en_chr6:127638757-127639069	1.36741e-08
whole glioma del	ECHDC1	en_chr6:127719126-127719428	1.36741e-08
whole glioma del	MZF1	en_chr19:59078228-59078288	4.83979e-06
whole glioma del	LRP5L	en_chr22:25815594-25815803	0.000341195
whole glioma del	LRP5L	en_chr22:25844657-25845002	0.000341195
whole glioma del	POLDIP3	en_chr22:43004784-43005250	0.00024924
whole glioma del	PPP6R2	en_chr22:50764173-50764461	0.000117657
whole glioma del	PPP6R2	en_chr22:50784754-50785397	0.000117657
whole glioma del	PPP6R2	en_chr22:50815545-50815813	0.000117657
whole glioma del	SAMM50	en_chr22:44321391-44321759	9.88695e-07
whole glioma del	KIAA0930	en_chr22:45623668-45623768	0.0205382
whole glioma del	TRMU	en_chr22:46770539-46770639	5.146e-05
whole glioma del	CERK	en_chr22:47126357-47126654	0.00949996
whole glioma del	BRD1	en_chr22:49765184-49765573	0.000897223
whole glioma del	BRD1	en_chr22:49768624-49768992	0.000897223
whole glioma del	BRD1	en_chr22:49843892-49843993	0.000897223
whole glioma del	BRD1	en_chr22:50248429-50248807	0.000897223
whole glioma del	ZBED4	en_chr22:50262824-50262951	0.00636462
whole glioma del	ZBED4	en_chr22:50272789-50273094	0.00636462
whole glioma del	ZBED4	en_chr22:50273824-50274276	0.00636462
whole glioma del	ADNP2	en_chr18:78004258-78004625	3.22302e-05
whole glioma del	RAB11FIP2	en_chr10:119686098-119686357	5.71124e-06
whole glioma del	SEC23IP	en_chr10:121655971-121656303	2.16838e-05
whole glioma del	SEC23IP	en_chr10:121682284-121682432	2.16838e-05
whole glioma del	SEC23IP	en_chr10:121829686-121829950	2.16838e-05
whole glioma del	SEC23IP	en_chr10:121923103-121923120	2.16838e-05
whole glioma del	ATE1	en_chr10:123526019-123526096	0.00404628
whole glioma del	ATE1	en_chr10:123539603-123539774	0.00404628
whole glioma del	ATE1	en_chr10:123626359-123626403	0.00404628
whole glioma del	EDRF1	en_chr10:127432481-127432807	0.000267286
whole glioma del	BCCIP	en_chr10:127535706-127535819	1.40356e-11
whole glioma del	BCCIP	en_chr10:127587236-127587432	1.40356e-11
whole glioma del	GLRX3	en_chr10:132495319-132495407	5.13649e-22
whole glioma del	ASIC1	en_chr12:50460197-50460562	0.0195042
whole glioma del	FRK	en_chr6:115795867-115795888	0.0482273
whole glioma del	FRK	en_chr6:116247686-116248075	0.0482273
whole glioma del	FRK	en_chr6:116345065-116345141	0.0482273
whole glioma del	ASF1A	en_chr6:119151345-119151482	0.000109082
whole glioma del	ASF1A	en_chr6:119166679-119167065	0.000109082
whole glioma del	ASF1A	en_chr6:119210409-119210579	0.000109082
whole glioma del	ASF1A	en_chr6:119218988-119219366	0.000109082
whole glioma del	SERINC1	en_chr6:122769670-122769957	0.00420614
whole glioma del	HDDC2	en_chr6:125579970-125580036	2.61303e-06
whole glioma del	HDDC2	en_chr6:125637722-125638122	2.61303e-06
whole glioma del	HDDC2	en_chr6:125762729-125763045	2.61303e-06
whole glioma del	HINT3	en_chr6:126197747-126198095	0.000591003
whole glioma del	HINT3	en_chr6:126241150-126241321	0.000591003
whole glioma del	HINT3	en_chr6:126267356-126267782	0.000591003
whole glioma del	SASH1	en_chr6:148358652-148358995	0.00861986
whole glioma del	SASH1	en_chr6:148424761-148425105	0.00861986
whole glioma del	SASH1	en_chr6:148524085-148524387	0.00861986
whole glioma del	SASH1	en_chr6:148568898-148569048	0.00861986
whole glioma del	SASH1	en_chr6:148715468-148715705	0.00861986
whole glioma del	MTRF1L	en_chr6:153358098-153358156	0.000131392
whole glioma del	MED23	en_chr6:131929733-131930009	0.000526525
whole glioma del	HBS1L	en_chr6:135352829-135352991	1.20899e-08
whole glioma del	HBS1L	en_chr6:135449814-135450002	1.20899e-08
whole glioma del	HBS1L	en_chr6:135503898-135504621	1.20899e-08
whole glioma del	PEX7	en_chr6:137181238-137181571	4.53103e-10
whole glioma del	PEX7	en_chr6:137244333-137244577	4.53103e-10
whole glioma del	PHACTR2	en_chr6:143918177-143918387	0.0189554
whole glioma del	CCR6	en_chr6:167534948-167535213	0.00172139
whole glioma del	PACRG	en_chr6:162477618-162478021	0.000999018
whole glioma del	PACRG	en_chr6:162540470-162540880	0.000999018
whole glioma del	PACRG	en_chr6:162572071-162572234	0.000999018
whole glioma del	PACRG	en_chr6:162602836-162603202	0.000999018
whole glioma del	PACRG	en_chr6:162869119-162869236	0.000999018
whole glioma del	PACRG	en_chr6:163098494-163098513	0.000999018
whole glioma del	PACRG	en_chr6:163107728-163108018	0.000999018
whole glioma del	QKI	en_chr6:163569860-163570093	0.0200979
whole glioma del	QKI	en_chr6:163664211-163664411	0.0200979
whole glioma del	QKI	en_chr6:163675303-163675599	0.0200979
whole glioma del	QKI	en_chr6:163681216-163681484	0.0200979
whole glioma del	QKI	en_chr6:163684251-163684452	0.0200979
whole glioma del	QKI	en_chr6:163685437-163685511	0.0200979
whole glioma del	QKI	en_chr6:163746157-163746288	0.0200979
whole glioma del	QKI	en_chr6:163752850-163752940	0.0200979
whole glioma del	QKI	en_chr6:163770339-163770695	0.0200979
whole glioma del	QKI	en_chr6:163773301-163773556	0.0200979
whole glioma del	QKI	en_chr6:163774373-163774768	0.0200979
whole glioma del	QKI	en_chr6:163776294-163776859	0.0200979
whole glioma del	QKI	en_chr6:163784160-163784198	0.0200979
whole glioma del	QKI	en_chr6:163817744-163818245	0.0200979
whole glioma del	QKI	en_chr6:163826910-163827186	0.0200979
whole glioma del	QKI	en_chr6:163840967-163841346	0.0200979
whole glioma del	QKI	en_chr6:163881453-163881850	0.0200979
whole glioma del	QKI	en_chr6:163950759-163951099	0.0200979
whole glioma del	QKI	en_chr6:163972161-163972427	0.0200979
whole glioma del	QKI	en_chr6:163976539-163976874	0.0200979
whole glioma del	QKI	en_chr6:164365039-164365367	0.0200979
whole glioma del	QKI	en_chr6:164366059-164366250	0.0200979
whole glioma del	QKI	en_chr6:164381210-164381383	0.0200979
whole glioma del	QKI	en_chr6:164396601-164397000	0.0200979
whole glioma del	QKI	en_chr6:164526889-164526985	0.0200979
whole glioma del	QKI	en_chr6:164535814-164535945	0.0200979
whole glioma del	QKI	en_chr6:164572657-164572833	0.0200979
whole glioma del	C6orf118	en_chr6:165295473-165295491	0.00278958
whole glioma del	C6orf118	en_chr6:165696140-165696152	0.00278958
whole glioma del	C6orf118	en_chr6:165837337-165837347	0.00278958
whole glioma del	C6orf118	en_chr6:165988383-165988522	0.00278958
whole glioma del	MFAP2	en_chr1:17240188-17240783	1.96532e-15
whole glioma del	TNFAIP3	en_chr6:138023530-138023872	0.000912096
whole glioma del	TNFAIP3	en_chr6:138053751-138053959	0.000912096
whole glioma del	TNFAIP3	en_chr6:138055973-138056386	0.000912096
whole glioma del	TNFAIP3	en_chr6:138056622-138056809	0.000912096
whole glioma del	TNFAIP3	en_chr6:138057580-138057838	0.000912096
whole glioma del	TNFAIP3	en_chr6:138085431-138085825	0.000912096
whole glioma del	TNFAIP3	en_chr6:138086356-138086546	0.000912096
whole glioma del	TNFAIP3	en_chr6:138094028-138094402	0.000912096
whole glioma del	TNFAIP3	en_chr6:138112672-138112919	0.000912096
whole glioma del	TNFAIP3	en_chr6:138148087-138148219	0.000912096
whole glioma del	TNFAIP3	en_chr6:138151863-138152166	0.000912096
whole glioma del	TNFAIP3	en_chr6:138167673-138168756	0.000912096
whole glioma del	TNFAIP3	en_chr6:138194322-138194912	0.000912096
whole glioma del	TNFAIP3	en_chr6:138254871-138255039	0.000912096
whole glioma del	TNFAIP3	en_chr6:138291437-138291772	0.000912096
whole glioma del	RAB32	en_chr6:146648810-146649092	0.00618989
whole glioma del	MYB	en_chr6:135636764-135637196	0.000123594
whole glioma del	MYB	en_chr6:135647254-135647460	0.000123594
whole glioma del	RNF146	en_chr6:127442670-127442718	0.000121516
whole glioma del	RNF146	en_chr6:127618608-127618885	0.000121516
whole glioma del	PRLHR	en_chr10:120242508-120242736	6.52019e-09
whole glioma del	PRLHR	en_chr10:120244875-120245269	6.52019e-09
whole glioma del	MTHFD1L	en_chr6:151090718-151090960	1.31514e-06
whole glioma del	MTHFD1L	en_chr6:151178145-151178545	1.31514e-06
whole glioma del	MTHFD1L	en_chr6:151178746-151179109	1.31514e-06
whole glioma del	MTHFD1L	en_chr6:151302311-151302568	1.31514e-06
whole glioma del	MTHFD1L	en_chr6:151365804-151366060	1.31514e-06
whole glioma del	PLEKHG1	en_chr6:150932997-150933226	1.61227e-05
whole glioma del	PLEKHG1	en_chr6:150955970-150956257	1.61227e-05
whole glioma del	PLEKHG1	en_chr6:150958103-150958422	1.61227e-05
whole glioma del	PLEKHG1	en_chr6:150963010-150963101	1.61227e-05
whole glioma del	PLEKHG1	en_chr6:151005431-151005610	1.61227e-05
whole glioma del	PLEKHG1	en_chr6:151005861-151006093	1.61227e-05
whole glioma del	PLEKHG1	en_chr6:151037354-151037386	1.61227e-05
whole glioma del	PLEKHG1	en_chr6:151042844-151043065	1.61227e-05
whole glioma del	ACAT2	en_chr6:160144181-160144267	4.72377e-14
whole glioma del	SERAC1	en_chr6:158515424-158515781	1.37171e-10
whole glioma del	ATF1	en_chr12:51035200-51035582	0.0293728
whole glioma del	ATF1	en_chr12:51057988-51058419	0.0293728
whole glioma del	SPATS2	en_chr12:49801773-49801917	0.00531615
whole glioma del	SNX9	en_chr6:158146371-158146650	0.000383526
whole glioma del	SNX9	en_chr6:158179542-158179858	0.000383526
whole glioma del	SNX9	en_chr6:158189433-158189765	0.000383526
whole glioma del	SNX9	en_chr6:158254729-158255396	0.000383526
whole glioma del	RSPH3	en_chr6:159434370-159434675	7.25134e-07
whole glioma del	MLLT4	en_chr6:168198261-168198623	3.5799e-06
whole glioma del	MLLT4	en_chr6:168250541-168251043	3.5799e-06
whole glioma del	ATXN10	en_chr22:46028588-46028889	3.52561e-10
whole glioma del	ATXN10	en_chr22:46041491-46041960	3.52561e-10
whole glioma del	ATXN10	en_chr22:46159997-46160538	3.52561e-10
whole glioma del	CYP2E1	en_chr10:135322182-135322530	0.0178835
whole glioma del	CYP2E1	en_chr10:135342737-135342867	0.0178835
whole glioma del	UBE2M	en_chr19:59087419-59087864	2.5488e-05
whole glioma del	TRIM28	en_chr19:59049687-59049971	4.73704e-23
whole glioma del	AKAP12	en_chr6:151381285-151381592	7.24321e-06
whole glioma del	AKAP12	en_chr6:151392463-151392726	7.24321e-06
whole glioma del	AKAP12	en_chr6:151468369-151468540	7.24321e-06
whole glioma del	AKAP12	en_chr6:151634197-151634634	7.24321e-06
whole glioma del	KHDRBS3	en_chr8:137765888-137765903	0.0201791
whole glioma del	PTPRE	en_chr10:129721316-129721687	3.27176e-05
whole glioma del	PTPRE	en_chr10:129742865-129742981	3.27176e-05
whole glioma del	PTPRE	en_chr10:129775759-129776314	3.27176e-05
whole glioma del	PTPRE	en_chr10:129786361-129786590	3.27176e-05
whole glioma del	PTPRE	en_chr10:129789575-129789766	3.27176e-05
whole glioma del	PTPRE	en_chr10:129799058-129799270	3.27176e-05
whole glioma del	ZRANB2	en_chr1:72750417-72750888	8.68251e-18
whole glioma del	PRPH	en_chr12:49641026-49641246	0.00769768
whole glioma del	NHSL1	en_chr6:138876782-138877039	0.000221867
whole glioma del	NHSL1	en_chr6:138890859-138891324	0.000221867
whole glioma del	NHSL1	en_chr6:138914342-138914559	0.000221867
whole glioma del	AHI1	en_chr6:135707385-135707414	4.07069e-05
whole glioma del	AHI1	en_chr6:135804002-135804049	4.07069e-05
whole glioma del	AHI1	en_chr6:135908025-135908402	4.07069e-05
whole glioma del	NMBR	en_chr6:141171716-141171869	2.66136e-05
whole glioma del	NMBR	en_chr6:141722933-141723109	2.66136e-05
whole glioma del	NMBR	en_chr6:141765105-141765268	2.66136e-05
whole glioma del	NMBR	en_chr6:141873662-141873944	2.66136e-05
whole glioma del	NMBR	en_chr6:141884052-141884255	2.66136e-05
whole glioma del	REPS1	en_chr6:139300314-139300341	3.66992e-05
whole glioma del	REPS1	en_chr6:139304978-139305148	3.66992e-05
whole glioma del	REPS1	en_chr6:139350632-139351255	3.66992e-05
whole glioma del	TACC2	en_chr10:123763910-123763923	0.0037988
whole glioma del	TACC2	en_chr10:123873239-123873409	0.0037988
whole glioma del	ZCRB1	en_chr12:42734111-42734478	0.00548495
whole glioma del	ZCRB1	en_chr12:42825856-42826146	0.00548495
whole glioma del	TMEM117	en_chr12:44463301-44463607	6.47538e-05
whole glioma del	TMEM117	en_chr12:44522730-44522871	6.47538e-05
whole glioma del	PRICKLE1	en_chr12:42958967-42958984	0.0488754
whole glioma del	PRICKLE1	en_chr12:43159561-43159769	0.0488754
whole glioma del	PRICKLE1	en_chr12:43379522-43379565	0.0488754
whole glioma del	AMIGO2	en_chr12:47583701-47583845	0.0319511
whole glioma del	AMIGO2	en_chr12:47596373-47596459	0.0319511
whole glioma del	AMIGO2	en_chr12:47606052-47606349	0.0319511
whole glioma del	AMIGO2	en_chr12:47612205-47612473	0.0319511
whole glioma del	AMIGO2	en_chr12:47616513-47616764	0.0319511
whole glioma del	AMIGO2	en_chr12:47701468-47701752	0.0319511
whole glioma del	AMIGO2	en_chr12:47749691-47750629	0.0319511
whole glioma del	AMIGO2	en_chr12:47755231-47755452	0.0319511
whole glioma del	SCAF11	en_chr12:46272544-46272693	0.0400512
whole glioma del	SCAF11	en_chr12:46380247-46380714	0.0400512
whole glioma del	CERS5	en_chr12:50555629-50555991	4.78006e-06
whole glioma del	TMBIM6	en_chr12:50056796-50057319	1.19915e-06
whole glioma del	TMBIM6	en_chr12:50067341-50067888	1.19915e-06
whole glioma del	TMBIM6	en_chr12:50092738-50092974	1.19915e-06
whole glioma del	TBC1D32	en_chr6:121396728-121397112	0.0213931
whole glioma del	TBC1D32	en_chr6:121398601-121398951	0.0213931
whole glioma del	TBC1D32	en_chr6:121399720-121399938	0.0213931
whole glioma del	TBC1D32	en_chr6:121530032-121530291	0.0213931
whole glioma del	TBC1D32	en_chr6:121758280-121758805	0.0213931
whole glioma del	TBC1D32	en_chr6:121759226-121759877	0.0213931
whole glioma del	SLC18B1	en_chr6:133133336-133133580	0.000232582
whole glioma del	MTFR2	en_chr6:136372344-136372809	4.03419e-07
whole glioma del	MTFR2	en_chr6:136434966-136435173	4.03419e-07
whole glioma del	MTFR2	en_chr6:136492327-136492682	4.03419e-07
whole glioma del	MTFR2	en_chr6:136528020-136528260	4.03419e-07
whole glioma del	AIG1	en_chr6:143471502-143471640	1.25694e-14
whole glioma del	AIG1	en_chr6:143476820-143477010	1.25694e-14
whole glioma del	AIG1	en_chr6:143503002-143503176	1.25694e-14
whole glioma del	TIAM2	en_chr6:155179611-155179904	0.00618989
whole glioma del	TIAM2	en_chr6:155181312-155181660	0.00618989
whole glioma del	TIAM2	en_chr6:155193821-155194059	0.00618989
whole glioma del	TIAM2	en_chr6:155306251-155306499	0.00618989
whole glioma del	TIAM2	en_chr6:155347473-155347806	0.00618989
whole glioma del	TMEM181	en_chr6:158808734-158809093	6.23627e-13
whole glioma del	TMEM181	en_chr6:158829552-158829958	6.23627e-13
whole glioma del	TMEM181	en_chr6:158895983-158896180	6.23627e-13
whole glioma del	TMEM181	en_chr6:158981403-158981866	6.23627e-13
whole glioma del	TMEM181	en_chr6:158987674-158988091	6.23627e-13
whole glioma del	WTAP	en_chr6:159884310-159884416	5.13649e-22
whole glioma del	WTAP	en_chr6:160051927-160052299	5.13649e-22
whole glioma del	WTAP	en_chr6:160083070-160083297	5.13649e-22
whole glioma del	WTAP	en_chr6:160135538-160135989	5.13649e-22
whole glioma del	WTAP	en_chr6:160137124-160138386	5.13649e-22
whole glioma del	WTAP	en_chr6:160141572-160141909	5.13649e-22
whole glioma del	ARMT1	en_chr6:151815811-151815987	3.52561e-10
whole glioma del	LRRC27	en_chr10:134212658-134212854	2.16838e-05
whole glioma del	DPYSL4	en_chr10:134053422-134053516	0.00137184
whole glioma del	ADAM8	en_chr10:135072735-135073128	3.43348e-11
whole glioma del	ADAM8	en_chr10:135074691-135075148	3.43348e-11
whole glioma del	CACUL1	en_chr10:120571838-120572088	5.99701e-06
whole glioma del	TIAL1	en_chr10:121412148-121412380	4.68873e-11
whole glioma del	BAG3	en_chr10:121415317-121415432	0.0121331
whole glioma del	BAG3	en_chr10:121417930-121418047	0.0121331
whole glioma del	BAG3	en_chr10:121446860-121447228	0.0121331
whole glioma del	ZUFSP	en_chr6:117003694-117003845	0.000142382
whole glioma del	NUS1	en_chr6:118008335-118008695	8.61854e-08
whole glioma del	NUS1	en_chr6:118229466-118229974	8.61854e-08
whole glioma del	BUB3	en_chr10:125047496-125047735	3.56551e-13
whole glioma del	BUB3	en_chr10:125117648-125117816	3.56551e-13
whole glioma del	BUB3	en_chr10:125151294-125151544	3.56551e-13
whole glioma del	RPL8	en_chr8:146010487-146010786	0.0466742
whole glioma del	RACGAP1	en_chr12:50437312-50437551	0.00278127
whole glioma del	FABP7	en_chr6:122990249-122990620	0.000134031
whole glioma del	FABP7	en_chr6:123017987-123018416	0.000134031
whole glioma del	FABP7	en_chr6:123074884-123075101	0.000134031
whole glioma del	FABP7	en_chr6:123111983-123112340	0.000134031
whole glioma del	TXLNB	en_chr6:139618175-139618262	8.06338e-06
whole glioma del	CITED2	en_chr6:139656661-139656994	1.19487e-08
whole glioma del	CITED2	en_chr6:139720926-139720937	1.19487e-08
whole glioma del	CITED2	en_chr6:139947909-139948079	1.19487e-08
whole glioma del	CITED2	en_chr6:140075983-140076182	1.19487e-08
whole glioma del	CITED2	en_chr6:140210036-140210207	1.19487e-08
whole glioma del	CITED2	en_chr6:140299062-140299512	1.19487e-08
whole glioma del	CITED2	en_chr6:140400470-140400745	1.19487e-08
whole glioma del	CITED2	en_chr6:140858869-140859245	1.19487e-08
whole glioma del	CITED2	en_chr6:140984884-140985153	1.19487e-08
whole glioma del	DCBLD1	en_chr6:117785630-117785714	0.00214649
whole glioma del	DCBLD1	en_chr6:117804575-117804878	0.00214649
whole glioma del	SYTL3	en_chr6:159141436-159141829	0.00958246
whole glioma del	SYTL3	en_chr6:159237852-159238517	0.00958246
whole glioma del	FAM204A	en_chr10:120072477-120072945	2.11778e-16
whole glioma del	STK32C	en_chr10:134122010-134122092	0.00886185
whole glioma del	HTRA1	en_chr10:124226771-124226888	3.43427e-06
whole glioma del	HTRA1	en_chr10:124227704-124228047	3.43427e-06
whole glioma del	HTRA1	en_chr10:124231405-124231614	3.43427e-06
whole glioma del	HTRA1	en_chr10:124246598-124247224	3.43427e-06
whole glioma del	HTRA1	en_chr10:124254349-124254758	3.43427e-06
whole glioma del	TUBA1A	en_chr12:49591156-49591248	0.00239029
whole glioma del	TUBA1A	en_chr12:49592771-49592915	0.00239029
whole glioma del	TUBA1A	en_chr12:49594805-49595186	0.00239029
whole glioma del	TUBA1A	en_chr12:49622598-49622695	0.00239029
whole glioma del	TUBA1A	en_chr12:49624607-49624922	0.00239029
whole glioma del	TUBA1A	en_chr12:49626851-49627096	0.00239029
whole glioma del	TUBA1A	en_chr12:49628278-49628526	0.00239029
whole glioma del	AQP2	en_chr12:50339326-50339779	0.0470493
whole glioma del	GPD1	en_chr12:50507967-50508334	0.0481415
whole glioma del	MGMT	en_chr10:130875080-130875084	0.00618989
whole glioma del	MGMT	en_chr10:131424921-131424982	0.00618989
whole glioma del	MGMT	en_chr10:131436691-131436981	0.00618989
whole glioma del	MGMT	en_chr10:131438209-131438380	0.00618989
whole glioma del	COMMD5	en_chr8:146085419-146085616	0.00014889
whole glioma del	COMMD5	en_chr8:146125688-146125902	0.00014889
whole glioma del	TRABD	en_chr22:50609711-50610057	0.0319511
whole glioma del	CLDN20	en_chr6:155443662-155443674	0.0196904
whole glioma del	CLDN20	en_chr6:155492232-155492854	0.0196904
whole glioma del	CLDN20	en_chr6:155506879-155507250	0.0196904
whole glioma del	CLDN20	en_chr6:155510213-155510600	0.0196904
whole glioma del	CLDN20	en_chr6:155545212-155545590	0.0196904
whole glioma del	CLDN20	en_chr6:155590165-155590417	0.0196904
whole glioma del	CLDN20	en_chr6:155593046-155593119	0.0196904
whole glioma del	PDE7B	en_chr6:136278220-136278515	1.29646e-07
whole glioma del	PDE7B	en_chr6:136312028-136312251	1.29646e-07
whole glioma del	PDE7B	en_chr6:136336050-136336507	1.29646e-07
whole glioma del	SMPDL3A	en_chr6:123154348-123154672	3.90996e-06
whole glioma del	SMPDL3A	en_chr6:123160043-123160346	3.90996e-06
whole glioma del	SLC22A1	en_chr6:160532967-160533203	0.0037988
whole glioma del	SLC22A1	en_chr6:160599554-160599954	0.0037988
whole glioma del	CTBP2	en_chr10:126748587-126748846	3.63359e-05
whole glioma del	CTBP2	en_chr10:126749212-126749581	3.63359e-05
whole glioma del	CTBP2	en_chr10:126797219-126797324	3.63359e-05
whole glioma del	CTBP2	en_chr10:126811654-126811843	3.63359e-05
whole glioma del	CTBP2	en_chr10:126840629-126841204	3.63359e-05
whole glioma del	ZDHHC14	en_chr6:157857242-157857636	0.000526525
whole glioma del	ZDHHC14	en_chr6:157936149-157936334	0.000526525
whole glioma del	BNIP3	en_chr10:133454610-133454819	6.04646e-11
whole glioma del	BNIP3	en_chr10:133763722-133764008	6.04646e-11
whole glioma del	BNIP3	en_chr10:133776164-133776302	6.04646e-11
whole glioma del	BNIP3	en_chr10:133834668-133834754	6.04646e-11
whole glioma del	BNIP3	en_chr10:133836748-133836839	6.04646e-11
whole glioma del	OLIG3	en_chr6:137979768-137979911	0.00942588
whole glioma del	SUMO4	en_chr6:149744636-149745011	0.0159157
whole glioma del	ASB8	en_chr12:48579978-48580344	5.14305e-05
whole glioma del	ZBTB2	en_chr6:151701197-151701769	0.000491491
whole glioma del	ZBTB2	en_chr6:151730569-151730753	0.000491491
whole glioma del	CHST15	en_chr10:125792973-125793185	0.000197232
whole glioma del	CHST15	en_chr10:125847012-125847291	0.000197232
whole glioma del	CHST15	en_chr10:125954943-125955282	0.000197232
whole glioma del	PRR34	en_chr22:46370456-46370600	0.00109151
whole glioma del	PRR34	en_chr22:46423205-46423605	0.00109151
whole glioma del	PRR34	en_chr22:46441533-46441708	0.00109151
whole glioma del	PRR34	en_chr22:46442068-46442299	0.00109151
whole glioma del	PRR34	en_chr22:46444150-46444589	0.00109151
whole glioma del	PRR34	en_chr22:46462776-46462894	0.00109151
whole glioma del	PRR34	en_chr22:46464940-46465203	0.00109151
whole glioma del	PRR34	en_chr22:46467914-46468476	0.00109151
whole glioma del	PRR34	en_chr22:46470082-46470656	0.00109151
whole glioma del	PRR34	en_chr22:46472616-46472825	0.00109151
whole glioma del	PRR34	en_chr22:46474643-46475112	0.00109151
whole glioma del	PRR34	en_chr22:46480881-46481264	0.00109151
whole glioma del	PRR34	en_chr22:46483894-46484294	0.00109151
whole glioma del	PRR34	en_chr22:46495432-46495673	0.00109151
whole glioma del	ALG12	en_chr22:50327730-50328489	8.27858e-07
whole glioma del	ALG12	en_chr22:50329443-50330313	8.27858e-07
whole glioma del	ALG12	en_chr22:50330725-50331030	8.27858e-07
whole glioma del	FAM162B	en_chr6:117069916-117070184	0.00245005
whole glioma del	WDR27	en_chr6:170054470-170055295	0.00420614
whole glioma del	WDR27	en_chr6:170089976-170090376	0.00420614
whole glioma del	NELL2	en_chr12:44910336-44910664	0.0283608
whole glioma del	NELL2	en_chr12:44936022-44936417	0.0283608
whole glioma del	NELL2	en_chr12:44944990-44945321	0.0283608
whole glioma del	NELL2	en_chr12:44976377-44976736	0.0283608
whole glioma del	NELL2	en_chr12:44983046-44983051	0.0283608
whole glioma del	NELL2	en_chr12:45207855-45208059	0.0283608
whole glioma del	NELL2	en_chr12:45236452-45236616	0.0283608
whole glioma del	NELL2	en_chr12:45241724-45241928	0.0283608
whole glioma del	NELL2	en_chr12:45264449-45264779	0.0283608
whole glioma del	THBS2	en_chr6:169308928-169309266	3.3998e-07
whole glioma del	THBS2	en_chr6:169361499-169361602	3.3998e-07
whole glioma del	THBS2	en_chr6:169475360-169475647	3.3998e-07
whole glioma del	THBS2	en_chr6:169495883-169496177	3.3998e-07
whole glioma del	THBS2	en_chr6:169586350-169586754	3.3998e-07
whole glioma del	THBS2	en_chr6:169588480-169588865	3.3998e-07
whole glioma del	KATNA1	en_chr6:149929442-149929538	1.97369e-12
whole glioma del	TSPYL4	en_chr6:116550472-116550927	0.0200979
whole glioma del	DHRS4L2	en_chr14:24454112-24454320	1.13646e-12
whole glioma del	NANOS1	en_chr10:120692616-120692979	0.0174414
whole glioma del	PARVB	en_chr22:44417424-44417686	0.00926028
whole glioma del	PARVB	en_chr22:44477224-44477450	0.00926028
whole glioma del	FAM196A	en_chr10:128947297-128947480	1.319e-05
whole glioma del	ADAT2	en_chr6:143608872-143608912	4.59777e-05
whole glioma del	SLC35F1	en_chr6:118239349-118239524	4.38411e-06
whole glioma del	SLC35F1	en_chr6:118241546-118241910	4.38411e-06
whole glioma del	SLC35F1	en_chr6:118246881-118246985	4.38411e-06
whole glioma del	HDAC2	en_chr6:114318333-114318559	0.00364042
whole glioma del	HDAC2	en_chr6:114391441-114391608	0.00364042
whole glioma del	HDAC2	en_chr6:114478315-114478345	0.00364042
whole glioma del	HDAC2	en_chr6:114662111-114662444	0.00364042
whole glioma del	HDAC2	en_chr6:114662587-114662962	0.00364042
whole glioma del	IGF2R	en_chr6:160371712-160371722	4.06631e-06
whole glioma del	IGF2R	en_chr6:160402732-160403272	4.06631e-06
whole glioma del	IGF2R	en_chr6:160425266-160425362	4.06631e-06
whole glioma del	IGF2R	en_chr6:160427336-160427466	4.06631e-06
whole glioma del	PIM3	en_chr22:50364350-50364715	0.000886432
whole glioma del	SFT2D1	en_chr6:166795008-166795404	1.10017e-12
whole glioma del	GRK5	en_chr10:121030438-121030814	0.0226158
whole glioma del	GRK5	en_chr10:121031141-121031480	0.0226158
whole glioma del	GRK5	en_chr10:121045137-121045528	0.0226158
whole glioma del	GRK5	en_chr10:121072989-121073553	0.0226158
whole glioma del	L3MBTL3	en_chr6:130342212-130342458	0.0190198
whole glioma del	SAMD5	en_chr6:147985018-147985058	0.000102741
whole glioma del	CENPW	en_chr6:126579500-126579620	0.0270716
whole glioma del	CENPW	en_chr6:126621398-126621727	0.0270716
whole glioma del	CENPW	en_chr6:126900511-126900666	0.0270716
whole glioma del	PLPP4	en_chr10:122263752-122264109	0.0274387
whole glioma del	PLPP4	en_chr10:122267318-122267402	0.0274387
whole glioma del	PLPP4	en_chr10:122270774-122271036	0.0274387
whole glioma del	DENND6B	en_chr22:50742925-50743370	0.0127932
whole glioma del	DENND6B	en_chr22:50743436-50743850	0.0127932
whole glioma del	DENND6B	en_chr22:50743986-50744741	0.0127932
whole glioma del	DENND6B	en_chr22:50744748-50744986	0.0127932
whole glioma del	CDPF1	en_chr22:46641618-46641856	9.46454e-08
whole glioma del	TMEM242	en_chr6:157542479-157542718	3.41271e-10
whole glioma del	TMEM242	en_chr6:157639061-157639494	3.41271e-10
whole glioma del	TMEM242	en_chr6:157695432-157695688	3.41271e-10
whole glioma del	TMEM242	en_chr6:157726321-157726550	3.41271e-10
whole glioma del	TMEM242	en_chr6:157738321-157738749	3.41271e-10
whole glioma del	FAM19A5	en_chr22:48729064-48729229	0.0182453
whole glioma del	FAM19A5	en_chr22:48841400-48841543	0.0182453
whole glioma del	FAM19A5	en_chr22:48932801-48933188	0.0182453
whole glioma del	FAM19A5	en_chr22:48963094-48963472	0.0182453
whole glioma del	FAM19A5	en_chr22:48973025-48973426	0.0182453
whole glioma del	FAM19A5	en_chr22:49001738-49001947	0.0182453
whole glioma del	FAM19A5	en_chr22:49026073-49026269	0.0182453
whole glioma del	FAM19A5	en_chr22:49123378-49123388	0.0182453
whole glioma del	FAM19A5	en_chr22:49157619-49157940	0.0182453
whole glioma del	FAM19A5	en_chr22:49317056-49317423	0.0182453
whole glioma del	FAM19A5	en_chr22:49546517-49546852	0.0182453
whole glioma del	FAM19A5	en_chr22:49548057-49548240	0.0182453
whole glioma del	ZNF737	en_chr19:20606211-20606644	0.000526525
whole glioma del	ARFGAP3	en_chr22:43233624-43233705	5.99701e-06
whole glioma del	ARFGAP3	en_chr22:43269385-43269620	5.99701e-06
whole glioma del	ARFGAP3	en_chr22:43283489-43283802	5.99701e-06
whole glioma del	ARFGAP3	en_chr22:43288479-43288908	5.99701e-06
whole glioma del	ARFGAP3	en_chr22:43325269-43325577	5.99701e-06
whole glioma del	ARFGAP3	en_chr22:43327845-43328148	5.99701e-06
