# Supplementary material for: Systematic analysis of enhancer regulatory circuit perturbation driven by copy number variations in malignant glioma
Source: Theranostics. 2021 Jan 1;11(7):3060–73. doi: 10.7150/thno.54150 (PMC7847679; doi:10.7150/thno.54150)
Supplement: Supplementary file 5 — Supplementary table 4. [file thnov11p3060s5.xlsx]

## Sheet: Sheet1
Grade	Enhancer	TF	Gene
G2 amp	en_chr19:778993-779222	SPDEF	PTBP1
G2 amp	en_chr19:782330-783005	NR1I3	PTBP1
G2 amp	en_chr19:782330-783005	E2F5	PTBP1
G2 amp	en_chr19:782330-783005	TEAD1	PTBP1
G2 amp	en_chr19:778993-779222	TFAP2C	PTBP1
G2 amp	en_chr19:782330-783005	BCL6	PTBP1
G2 amp	en_chr19:782330-783005	TEF	PTBP1
G2 amp	en_chr19:782330-783005	ZBTB7A	PTBP1
G2 amp	en_chr19:782330-783005	PRRX1	PTBP1
G2 amp	en_chr19:782330-783005	ZEB1	PTBP1
G2 amp	en_chr19:782330-783005	STAT3	PTBP1
G2 amp	en_chr19:782330-783005	HNF4A	PTBP1
G2 amp	en_chr19:778993-779222	ETS2	PTBP1
G2 amp	en_chr19:782330-783005	IKZF1	PTBP1
G2 amp	en_chr19:782330-783005	CREB1	PTBP1
G2 amp	en_chr19:778993-779222	ELK1	PTBP1
G2 amp	en_chr19:782330-783005	ELK1	PTBP1
G2 amp	en_chr19:782330-783005	ETS2	PTBP1
G2 amp	en_chr19:782330-783005	SOX4	PTBP1
G2 amp	en_chr19:778993-779222	GTF2IRD1	PTBP1
G2 amp	en_chr19:782330-783005	SOX12	PTBP1
G2 amp	en_chr19:782330-783005	ZNF333	PTBP1
G2 amp	en_chr19:782330-783005	SOX13	PTBP1
G2 amp	en_chr19:778993-779222	MYCN	PTBP1
G2 amp	en_chr19:782330-783005	RREB1	PTBP1
G2 amp	en_chr19:782330-783005	SIX1	PTBP1
G2 amp	en_chr19:782330-783005	SIX4	PTBP1
G2 amp	en_chr19:778993-779222	ZEB1	PTBP1
G2 amp	en_chr19:782330-783005	GTF2IRD1	PTBP1
G2 amp	en_chr8:120684106-120684406	SMAD1	TAF2
G2 amp	en_chr8:120684106-120684406	ELF1	TAF2
G2 amp	en_chr8:120684106-120684406	ZNF354C	TAF2
G2 amp	en_chr13:111526935-111527249	GTF2IRD1	ANKRD10
G2 amp	en_chr13:111544033-111544176	GTF2IRD1	ANKRD10
G2 amp	en_chr13:111589420-111590157	TEF	ANKRD10
G2 amp	en_chr13:111659256-111659421	ING4	ANKRD10
G2 amp	en_chr13:111594578-111594832	PAX7	ANKRD10
G2 amp	en_chr13:111544033-111544176	ZNF333	ANKRD10
G2 amp	en_chr13:111589420-111590157	TCF3	ANKRD10
G2 amp	en_chr13:111589420-111590157	ELK1	ANKRD10
G2 amp	en_chr13:111526935-111527249	STAT4	ANKRD10
G2 amp	en_chr13:111594578-111594832	DLX1	ANKRD10
G2 amp	en_chr13:111594578-111594832	ZNF333	ANKRD10
G2 amp	en_chr13:111594578-111594832	ING4	ANKRD10
G2 amp	en_chr13:111526935-111527249	ELK1	ANKRD10
G2 amp	en_chr13:111526935-111527249	OVOL2	ANKRD10
G2 amp	en_chr13:111589420-111590157	MAFB	ANKRD10
G2 amp	en_chr13:111659256-111659421	MAFB	ANKRD10
G2 amp	en_chr13:111594578-111594832	RELA	ANKRD10
G2 amp	en_chr13:111659256-111659421	GTF2IRD1	ANKRD10
G2 amp	en_chr13:111589420-111590157	GTF2IRD1	ANKRD10
G2 amp	en_chr8:116660380-116660747	TCF12	TRPS1
G2 amp	en_chr8:116507305-116507631	ZEB1	TRPS1
G2 amp	en_chr8:116112760-116113320	RREB1	TRPS1
G2 amp	en_chr8:116112760-116113320	RFX7	TRPS1
G2 amp	en_chr8:116660380-116660747	GTF2I	TRPS1
G2 amp	en_chr8:116660380-116660747	SMAD4	TRPS1
G2 amp	en_chr8:116678291-116678885	SMAD4	TRPS1
G2 amp	en_chr8:116507305-116507631	TEAD1	TRPS1
G2 amp	en_chr8:116454411-116454736	HNF4A	TRPS1
G2 amp	en_chr8:116463689-116463880	MAFK	TRPS1
G2 amp	en_chr8:116678291-116678885	PRRX1	TRPS1
G2 amp	en_chr8:116678291-116678885	CREB1	TRPS1
G2 amp	en_chr8:116454411-116454736	KLF12	TRPS1
G2 amp	en_chr8:116678291-116678885	POU3F4	TRPS1
G2 amp	en_chr8:116990613-116990894	PAX6	TRPS1
G2 amp	en_chr8:116990613-116990894	SMAD1	TRPS1
G2 amp	en_chr8:116189630-116189772	POU3F2	TRPS1
G2 amp	en_chr8:116879779-116880131	SMAD1	TRPS1
G2 amp	en_chr8:116660380-116660747	ATM	TRPS1
G2 amp	en_chr8:116879779-116880131	BCL6	TRPS1
G2 amp	en_chr8:116660380-116660747	GABPA	TRPS1
G2 amp	en_chr8:116678291-116678885	BPTF	TRPS1
G2 amp	en_chr8:116454411-116454736	PAX6	TRPS1
G2 amp	en_chr8:116879779-116880131	ZEB1	TRPS1
G2 amp	en_chr8:116507305-116507631	SMAD1	TRPS1
G2 amp	en_chr8:116678291-116678885	SLC20A1	TRPS1
G2 amp	en_chr8:116660380-116660747	EP300	TRPS1
G2 amp	en_chr8:115953309-115953537	BCL6	TRPS1
G2 amp	en_chr8:116678291-116678885	MAFK	TRPS1
G2 amp	en_chr8:116507305-116507631	HMBOX1	TRPS1
G2 amp	en_chr8:116450341-116450508	POU3F2	TRPS1
G2 amp	en_chr8:116112760-116113320	ZNF354C	TRPS1
G2 amp	en_chr8:116463689-116463880	PBX1	TRPS1
G2 amp	en_chr8:116678291-116678885	PBX1	TRPS1
G2 amp	en_chr8:116678291-116678885	HMBOX1	TRPS1
G2 amp	en_chr8:116990613-116990894	STAT3	TRPS1
G2 amp	en_chr8:116507305-116507631	MEIS2	TRPS1
G2 amp	en_chr8:116678291-116678885	MEIS2	TRPS1
G2 amp	en_chr8:116450341-116450508	ZEB1	TRPS1
G2 amp	en_chr8:115953309-115953537	SMAD1	TRPS1
G2 amp	en_chr8:116189630-116189772	ZEB1	TRPS1
G2 amp	en_chr8:116879779-116880131	ZNF354C	TRPS1
G2 amp	en_chr8:116990613-116990894	ELF1	TRPS1
G2 amp	en_chr8:116678291-116678885	TLX2	TRPS1
G2 amp	en_chr8:116112760-116113320	SOX2	TRPS1
G2 amp	en_chr8:116879779-116880131	MEIS2	TRPS1
G2 amp	en_chr8:116879779-116880131	POU3F2	TRPS1
G2 amp	en_chr8:116507305-116507631	ELF1	TRPS1
G2 amp	en_chr8:116112760-116113320	SP3	TRPS1
G2 amp	en_chr8:116678291-116678885	PAX6	TRPS1
G2 amp	en_chr8:116879779-116880131	HMBOX1	TRPS1
G2 amp	en_chr8:116112760-116113320	GBX2	TRPS1
G2 amp	en_chr8:116879779-116880131	ELF1	TRPS1
G2 amp	en_chr8:116879779-116880131	PBX1	TRPS1
G2 amp	en_chr8:116463689-116463880	STAT4	TRPS1
G2 amp	en_chr8:116990613-116990894	NR3C1	TRPS1
G2 amp	en_chr8:115953309-115953537	SLC20A1	TRPS1
G2 amp	en_chr8:116112760-116113320	HMBOX1	TRPS1
G2 amp	en_chr8:116678291-116678885	NR3C1	TRPS1
G2 amp	en_chr8:116660380-116660747	GBX2	TRPS1
G2 amp	en_chr8:116678291-116678885	STAT4	TRPS1
G2 amp	en_chr8:116454411-116454736	POU3F2	TRPS1
G2 amp	en_chr8:115953309-115953537	TEAD1	TRPS1
G2 amp	en_chr8:116678291-116678885	ELF1	TRPS1
G2 amp	en_chr8:116879779-116880131	PAX6	TRPS1
G2 amp	en_chr8:116990613-116990894	AR	TRPS1
G2 amp	en_chr8:116678291-116678885	ATF1	TRPS1
G2 amp	en_chr8:116678291-116678885	ATF6	TRPS1
G2 amp	en_chr8:116660380-116660747	ZNF354C	TRPS1
G2 amp	en_chr8:116112760-116113320	SMAD1	TRPS1
G2 amp	en_chr8:115953309-115953537	PAX6	TRPS1
G2 amp	en_chr8:116463689-116463880	ELF1	TRPS1
G2 amp	en_chr8:116463689-116463880	ZEB1	TRPS1
G2 amp	en_chr8:116660380-116660747	ELF1	TRPS1
G2 amp	en_chr8:116454411-116454736	ZEB1	TRPS1
G2 amp	en_chr8:116507305-116507631	NR3C1	TRPS1
G2 amp	en_chr8:116678291-116678885	BCL6	TRPS1
G2 amp	en_chr8:116454411-116454736	BPTF	TRPS1
G2 amp	en_chr8:116678291-116678885	ZNF354C	TRPS1
G2 amp	en_chr8:116990613-116990894	PRRX1	TRPS1
G2 amp	en_chr8:116112760-116113320	PRRX1	TRPS1
G2 amp	en_chr11:118782911-118783378	NFIX	UPK2
G2 amp	en_chr11:118784118-118784508	GTF2IRD1	UPK2
G2 amp	en_chr11:118782911-118783378	TCF12	UPK2
G2 amp	en_chr11:118782911-118783378	ETV1	UPK2
G2 amp	en_chr11:118784118-118784508	NR1H4	UPK2
G2 amp	en_chr11:118782911-118783378	RFX7	UPK2
G2 amp	en_chr11:118784118-118784508	SOX4	UPK2
G2 amp	en_chr11:118782911-118783378	MYCN	UPK2
G2 amp	en_chr11:118782911-118783378	ZEB1	UPK2
G2 amp	en_chr11:118782911-118783378	TTF1	UPK2
G2 amp	en_chr11:118784118-118784508	TFAP4	UPK2
G2 amp	en_chr11:118782911-118783378	SOX4	UPK2
G2 amp	en_chr2:16210180-16210466	ZNF354C	MYCN
G2 amp	en_chr2:16149011-16149377	TCF7L1	MYCN
G2 amp	en_chr2:16149011-16149377	ZNF354C	MYCN
G2 amp	en_chr2:16149011-16149377	TEAD1	MYCN
G2 amp	en_chr2:16149011-16149377	PRRX1	MYCN
G2 amp	en_chr2:16149011-16149377	EP300	MYCN
G2 amp	en_chr2:16149011-16149377	SOX4	MYCN
G2 amp	en_chr2:16149011-16149377	ZNF333	MYCN
G2 amp	en_chr2:16210180-16210466	TCF7L1	MYCN
G2 amp	en_chr2:16149011-16149377	PBX1	MYCN
G2 amp	en_chr2:16149011-16149377	STAT6	MYCN
G2 amp	en_chr2:16210180-16210466	GTF2IRD1	MYCN
G2 amp	en_chr2:16210180-16210466	MEIS2	MYCN
G2 amp	en_chr2:16210180-16210466	TCF3	MYCN
G2 amp	en_chr2:16210180-16210466	SOX4	MYCN
G2 amp	en_chr2:16149011-16149377	SOX8	MYCN
G2 amp	en_chr2:16149011-16149377	SP3	MYCN
G2 amp	en_chr2:16149011-16149377	SOX21	MYCN
G2 amp	en_chr2:16210180-16210466	SMAD4	MYCN
G2 amp	en_chr2:16210180-16210466	NFE2L1	MYCN
G2 amp	en_chr2:16210180-16210466	TEAD1	MYCN
G2 amp	en_chr2:16149011-16149377	CUX1	MYCN
G2 amp	en_chr8:128888391-128888698	PRRX1	MYC
G2 amp	en_chr8:128822251-128823013	HMX1	MYC
G2 amp	en_chr8:128888391-128888698	BCL6	MYC
G2 amp	en_chr8:128822251-128823013	CUX1	MYC
G2 amp	en_chr8:128825013-128825274	POU3F1	MYC
G2 amp	en_chr8:128919831-128920544	MYCN	MYC
G2 amp	en_chr8:128822251-128823013	PRRX1	MYC
G2 amp	en_chr8:128888391-128888698	SOX8	MYC
G2 amp	en_chr8:128888391-128888698	RFX7	MYC
G2 amp	en_chr8:128919831-128920544	ZEB1	MYC
G2 amp	en_chr8:128825013-128825274	ZNF333	MYC
G2 amp	en_chr8:128822251-128823013	ZNF740	MYC
G2 amp	en_chr8:128822251-128823013	ING4	MYC
G2 amp	en_chr8:128910613-128910985	ZNF333	MYC
G2 amp	en_chr8:128843918-128844302	MAFB	MYC
G2 amp	en_chr8:128910613-128910985	HMX1	MYC
G2 amp	en_chr8:128822251-128823013	MYCN	MYC
G2 amp	en_chr8:128888391-128888698	ZNF333	MYC
G2 amp	en_chr8:128919831-128920544	GSC	MYC
G2 amp	en_chr8:128910613-128910985	VAX2	MYC
G2 amp	en_chr8:128822251-128823013	MEF2C	MYC
G2 amp	en_chr8:128919831-128920544	RELA	MYC
G2 amp	en_chr8:128843918-128844302	NFIX	MYC
G2 amp	en_chr8:128888391-128888698	SIX4	MYC
G2 amp	en_chr8:128919831-128920544	SIX1	MYC
G2 amp	en_chr8:128888391-128888698	POU2F1	MYC
G2 amp	en_chr8:128825013-128825274	POU2F1	MYC
G2 amp	en_chr8:128919831-128920544	ZNF333	MYC
G2 amp	en_chr8:128888391-128888698	VAX2	MYC
G2 amp	en_chr8:128910613-128910985	ZEB1	MYC
G2 amp	en_chr8:128822251-128823013	ZNF333	MYC
G2 amp	en_chr8:128919831-128920544	MEF2C	MYC
G2 amp	en_chr8:128843918-128844302	TFCP2	MYC
G2 amp	en_chr8:128822251-128823013	TCF12	MYC
G2 amp	en_chr8:128822251-128823013	ZBTB7A	MYC
G2 amp	en_chr8:128822251-128823013	TCF3	MYC
G2 amp	en_chr8:128919831-128920544	BCL6	MYC
G2 amp	en_chr8:128843918-128844302	HMX1	MYC
G2 amp	en_chr8:128919831-128920544	TCF3	MYC
G2 amp	en_chr8:128825013-128825274	ZIC3	MYC
G2 amp	en_chr8:128888391-128888698	PAX7	MYC
G2 amp	en_chr8:128822251-128823013	NR5A2	MYC
G2 amp	en_chr8:128888391-128888698	DLX1	MYC
G2 amp	en_chr8:128825013-128825274	SOX4	MYC
G2 amp	en_chr8:128919831-128920544	TEF	MYC
G2 amp	en_chr8:128919831-128920544	STAT5B	MYC
G2 amp	en_chr8:128843918-128844302	ZNF333	MYC
G2 amp	en_chr8:128888391-128888698	POU3F1	MYC
G2 amp	en_chr8:128843918-128844302	SMAD4	MYC
G2 amp	en_chr8:128919831-128920544	SMAD1	MYC
G2 amp	en_chr8:128910613-128910985	CUX1	MYC
G2 amp	en_chr8:128919831-128920544	SOX4	MYC
G2 amp	en_chr8:128888391-128888698	HMX1	MYC
G2 amp	en_chr8:128919831-128920544	POU2F1	MYC
G2 amp	en_chr8:128919831-128920544	NFIX	MYC
G2 amp	en_chr8:128811691-128811973	ZNF333	MYC
G2 amp	en_chr8:128919831-128920544	GTF2IRD1	MYC
G2 amp	en_chr8:128888391-128888698	ARX	MYC
G2 amp	en_chr8:128888391-128888698	MEF2C	MYC
G2 amp	en_chr8:128919831-128920544	HMX1	MYC
G2 amp	en_chr8:128919831-128920544	CUX1	MYC
G2 amp	en_chr8:128888391-128888698	EMX2	MYC
G2 amp	en_chr8:128822251-128823013	RELA	MYC
G2 amp	en_chr8:128822251-128823013	MAFB	MYC
G2 amp	en_chr8:128822251-128823013	SMAD4	MYC
G2 amp	en_chr8:128910613-128910985	ZIC3	MYC
G2 amp	en_chr8:128919831-128920544	PRRX1	MYC
G2 amp	en_chr8:128822251-128823013	SP3	MYC
G2 amp	en_chr8:128919831-128920544	HIF1A	MYC
G2 amp	en_chr8:128822251-128823013	POU2F1	MYC
G2 amp	en_chr8:128822251-128823013	ZIC3	MYC
G2 amp	en_chr8:128843918-128844302	SOX13	MYC
G2 amp	en_chr8:128822251-128823013	HNF4A	MYC
G2 amp	en_chr8:128910613-128910985	ING4	MYC
G2 amp	en_chr11:117721707-117722103	ETS2	FXYD2
G2 amp	en_chr11:117693971-117694128	GTF2IRD1	FXYD2
G2 amp	en_chr11:117693971-117694128	NFIX	FXYD2
G2 amp	en_chr11:117693971-117694128	ZEB1	FXYD2
G2 amp	en_chr11:117693971-117694128	GSC	FXYD2
G2 amp	en_chr11:117745558-117745882	ETS2	FXYD2
G2 amp	en_chr11:117721707-117722103	NFE2L1	FXYD2
G2 amp	en_chr11:117721707-117722103	MAFB	FXYD2
G2 amp	en_chr11:117745558-117745882	SIX4	FXYD2
G2 amp	en_chr11:117693971-117694128	NFE2L1	FXYD2
G2 amp	en_chr11:117721707-117722103	ING4	FXYD2
G2 amp	en_chr11:117745558-117745882	SOX4	FXYD2
G2 amp	en_chr11:117693971-117694128	ZNF333	FXYD2
G2 amp	en_chr11:117721707-117722103	TCF3	FXYD2
G2 amp	en_chr11:117721707-117722103	ZNF333	FXYD2
G2 amp	en_chr8:117529764-117530094	SOX2	UTP23
G2 amp	en_chr8:117366472-117366785	TLX2	UTP23
G2 amp	en_chr8:117744101-117744355	ZEB1	UTP23
G2 amp	en_chr8:117378539-117378781	HMBOX1	UTP23
G2 amp	en_chr8:117664503-117664654	ZNF333	UTP23
G2 amp	en_chr8:117484091-117484236	NFYA	UTP23
G2 amp	en_chr8:117664096-117664364	ELF1	UTP23
G2 amp	en_chr8:117664503-117664654	KLF12	UTP23
G2 amp	en_chr8:117664096-117664364	ETS1	UTP23
G2 amp	en_chr8:117529764-117530094	SOX4	UTP23
G2 amp	en_chr8:117378539-117378781	ZNF333	UTP23
G2 amp	en_chr8:117366472-117366785	HMBOX1	UTP23
G2 amp	en_chr8:117630556-117630790	SOX4	UTP23
G2 amp	en_chr8:117744101-117744355	SMAD1	UTP23
G2 amp	en_chr8:117529764-117530094	SMAD9	UTP23
G2 amp	en_chr8:117664096-117664364	NR3C1	UTP23
G2 amp	en_chr8:117378539-117378781	TEAD1	UTP23
G2 amp	en_chr8:117664503-117664654	PRRX1	UTP23
G2 amp	en_chr8:117711370-117711748	NR3C1	UTP23
G2 amp	en_chr8:117630556-117630790	TLX2	UTP23
G2 amp	en_chr8:117529764-117530094	CREB1	UTP23
G2 amp	en_chr8:117664096-117664364	PRRX1	UTP23
G2 amp	en_chr8:117484091-117484236	MAFK	UTP23
G2 amp	en_chr8:117335974-117336137	STAT6	UTP23
G2 amp	en_chr8:117335974-117336137	POU3F1	UTP23
G2 amp	en_chr8:117456775-117457003	ZNF354C	UTP23
G2 amp	en_chr8:117366472-117366785	POU3F1	UTP23
G2 amp	en_chr8:117366472-117366785	SMAD4	UTP23
G2 amp	en_chr8:117529764-117530094	ZNF333	UTP23
G2 amp	en_chr8:117529764-117530094	TEAD1	UTP23
G2 amp	en_chr8:117664096-117664364	HLTF	UTP23
G2 amp	en_chr8:117529764-117530094	ZNF354C	UTP23
G2 amp	en_chr8:117711370-117711748	ZNF333	UTP23
G2 amp	en_chr8:117366472-117366785	SOX4	UTP23
G2 amp	en_chr8:117378539-117378781	SOX4	UTP23
G2 amp	en_chr8:117366472-117366785	POU3F2	UTP23
G2 amp	en_chr8:117744101-117744355	PRRX1	UTP23
G2 amp	en_chr8:117456775-117457003	ZEB1	UTP23
G2 amp	en_chr8:117711370-117711748	TLX2	UTP23
G2 amp	en_chr8:117664503-117664654	GTF2I	UTP23
G2 amp	en_chr8:117378539-117378781	PRRX1	UTP23
G2 amp	en_chr8:117529764-117530094	NR3C1	UTP23
G2 amp	en_chr8:117378539-117378781	ELF1	UTP23
G2 amp	en_chr8:117484091-117484236	ZNF354C	UTP23
G2 amp	en_chr8:117744101-117744355	SOX4	UTP23
G2 amp	en_chr8:117744101-117744355	TCF4	UTP23
G2 amp	en_chr8:117529764-117530094	PRRX1	UTP23
G2 amp	en_chr8:117630556-117630790	TEAD1	UTP23
G2 amp	en_chr8:117744101-117744355	SMAD4	UTP23
G2 amp	en_chr8:117366472-117366785	NR3C1	UTP23
G2 amp	en_chr8:117744101-117744355	NR3C1	UTP23
G2 amp	en_chr8:117711370-117711748	POU3F1	UTP23
G2 amp	en_chr8:117529764-117530094	RFX7	UTP23
G2 amp	en_chr8:117711370-117711748	HBP1	UTP23
G2 amp	en_chr8:117335974-117336137	PRRX1	UTP23
G2 amp	en_chr8:117664096-117664364	KLF12	UTP23
G2 amp	en_chr8:117711370-117711748	ZNF354C	UTP23
G2 amp	en_chr8:117484091-117484236	ELF1	UTP23
G2 amp	en_chr8:117529764-117530094	SP3	UTP23
G2 amp	en_chr8:117529764-117530094	ATF1	UTP23
G2 amp	en_chr8:117484091-117484236	CREB1	UTP23
G2 amp	en_chr8:117366472-117366785	ZNF333	UTP23
G2 amp	en_chr8:117335974-117336137	CREB1	UTP23
G2 amp	en_chr8:117378539-117378781	TLX2	UTP23
G2 amp	en_chr8:117366472-117366785	PRRX1	UTP23
G2 amp	en_chr8:117664503-117664654	ZNF354C	UTP23
G2 amp	en_chr8:117664096-117664364	ZNF354C	UTP23
G2 amp	en_chr8:117456775-117457003	TLX2	UTP23
G2 amp	en_chr8:117744101-117744355	TLX2	UTP23
G2 amp	en_chr8:117711370-117711748	SOX2	UTP23
G2 amp	en_chr8:117484091-117484236	SMAD4	UTP23
G2 amp	en_chr8:117664503-117664654	ZEB1	UTP23
G2 amp	en_chr8:117529764-117530094	HIC1	UTP23
G2 amp	en_chr8:117378539-117378781	POU3F1	UTP23
G2 amp	en_chr11:125037243-125037532	HNF4A	TMEM218
G2 amp	en_chr11:125037243-125037532	SMAD4	TMEM218
G2 amp	en_chr11:125037243-125037532	E2F5	TMEM218
G2 amp	en_chr11:125037243-125037532	ELK1	TMEM218
G2 amp	en_chr8:131864452-131864841	IKZF1	ADCY8
G2 amp	en_chr8:131813824-131814167	SPI1	ADCY8
G2 amp	en_chr8:131813824-131814167	IKZF1	ADCY8
G2 amp	en_chr8:131864452-131864841	SOX9	ADCY8
G2 amp	en_chr8:131813824-131814167	IRX3	ADCY8
G2 amp	en_chr8:131864452-131864841	SPI1	ADCY8
G2 amp	en_chr8:131813824-131814167	PAX6	ADCY8
G2 amp	en_chr8:131864452-131864841	FLI1	ADCY8
G2 amp	en_chr8:131864452-131864841	AR	ADCY8
G2 amp	en_chr8:131864452-131864841	EBF1	ADCY8
G2 amp	en_chr8:131864452-131864841	PAX6	ADCY8
G2 amp	en_chr8:124407044-124407322	MYCN	ATAD2
G2 amp	en_chr8:124407455-124407786	ASCL2	ATAD2
G2 amp	en_chr8:124407455-124407786	ZNF354C	ATAD2
G2 amp	en_chr8:124407044-124407322	SOX4	ATAD2
G2 amp	en_chr8:124407455-124407786	HMBOX1	ATAD2
G2 amp	en_chr8:124407455-124407786	SIX4	ATAD2
G2 amp	en_chr8:124407455-124407786	EP300	ATAD2
G2 amp	en_chr8:124407455-124407786	ELF1	ATAD2
G2 amp	en_chr8:124407044-124407322	HMBOX1	ATAD2
G2 amp	en_chr8:124407044-124407322	EP300	ATAD2
G2 amp	en_chr8:124407044-124407322	TEAD1	ATAD2
G2 amp	en_chr8:124407455-124407786	SP1	ATAD2
G2 amp	en_chr8:124301303-124301534	PBX1	ZHX1
G2 amp	en_chr8:124301303-124301534	SOX2	ZHX1
G2 amp	en_chr11:123523260-123523441	TCF3	ZNF202
G2 amp	en_chr11:123523260-123523441	MAFB	ZNF202
G2 amp	en_chr11:123523260-123523441	VAX2	ZNF202
G2 amp	en_chr11:123523260-123523441	TCF12	ZNF202
G2 amp	en_chr11:123523260-123523441	PRRX1	ZNF202
G2 amp	en_chr11:123523260-123523441	SMAD4	ZNF202
G2 amp	en_chr8:127391569-127391909	TFAP4	FAM84B
G2 amp	en_chr8:127840242-127840498	MAFK	FAM84B
G2 amp	en_chr8:127908732-127908971	POU2F1	FAM84B
G2 amp	en_chr8:127391569-127391909	ZNF333	FAM84B
G2 amp	en_chr8:127391569-127391909	NR1H4	FAM84B
G2 amp	en_chr8:127391569-127391909	CUX1	FAM84B
G2 amp	en_chr8:127391569-127391909	PBX1	FAM84B
G2 amp	en_chr8:127387635-127388005	TCF3	FAM84B
G2 amp	en_chr8:127840242-127840498	HLTF	FAM84B
G2 amp	en_chr8:127908732-127908971	TCF3	FAM84B
G2 amp	en_chr8:127387635-127388005	SMAD4	FAM84B
G2 amp	en_chr8:127391569-127391909	NFIX	FAM84B
G2 amp	en_chr8:127837362-127837443	SOX8	FAM84B
G2 amp	en_chr8:127387635-127388005	NFIX	FAM84B
G2 amp	en_chr8:127840242-127840498	NR3C1	FAM84B
G2 amp	en_chr8:127916866-127917178	NR1H4	FAM84B
G2 amp	en_chr8:127927068-127927434	HIF1A	FAM84B
G2 amp	en_chr8:127927068-127927434	SMAD1	FAM84B
G2 amp	en_chr8:127837362-127837443	CUX1	FAM84B
G2 amp	en_chr8:127916866-127917178	SLC20A1	FAM84B
G2 amp	en_chr8:127916866-127917178	SMAD4	FAM84B
G2 amp	en_chr8:127927068-127927434	PRRX1	FAM84B
G2 amp	en_chr8:127908732-127908971	SOX13	FAM84B
G2 amp	en_chr8:127391569-127391909	SOX4	FAM84B
G2 amp	en_chr8:127916866-127917178	MEF2C	FAM84B
G2 amp	en_chr8:127908732-127908971	CUX1	FAM84B
G2 amp	en_chr8:127387635-127388005	SOX4	FAM84B
G2 amp	en_chr8:127927068-127927434	TCF3	FAM84B
G2 amp	en_chr8:127387635-127388005	TCF12	FAM84B
G2 amp	en_chr8:127837362-127837443	SLC20A1	FAM84B
G2 amp	en_chr8:127927068-127927434	MYCN	FAM84B
G2 amp	en_chr8:127927068-127927434	TEAD1	FAM84B
G2 amp	en_chr8:127908732-127908971	SOX4	FAM84B
G2 amp	en_chr8:127927068-127927434	NR1H4	FAM84B
G2 amp	en_chr8:127908732-127908971	SOX12	FAM84B
G2 amp	en_chr8:127927068-127927434	MYC	FAM84B
G2 amp	en_chr8:127387635-127388005	SMAD9	FAM84B
G2 amp	en_chr8:127840242-127840498	ETS1	FAM84B
G2 amp	en_chr8:127916866-127917178	SOX4	FAM84B
G2 amp	en_chr8:127927068-127927434	ZNF333	FAM84B
G2 amp	en_chr8:127391569-127391909	SMAD9	FAM84B
G2 amp	en_chr8:127908732-127908971	KLF12	FAM84B
G2 amp	en_chr8:127916866-127917178	ZEB1	FAM84B
G2 amp	en_chr8:127387635-127388005	CUX1	FAM84B
G2 amp	en_chr8:127837362-127837443	ZNF354C	FAM84B
G2 amp	en_chr8:127927068-127927434	NFIX	FAM84B
G2 amp	en_chr8:127391569-127391909	POU2F1	FAM84B
G2 amp	en_chr8:127927068-127927434	ARNT	FAM84B
G2 amp	en_chr8:127387635-127388005	ATM	FAM84B
G2 amp	en_chr8:127927068-127927434	AHR	FAM84B
G2 amp	en_chr8:127927068-127927434	VAX2	FAM84B
G2 amp	en_chr8:127840242-127840498	POU5F1B	FAM84B
G2 amp	en_chr8:127916866-127917178	SOX21	FAM84B
G2 amp	en_chr8:127840242-127840498	POU2F1	FAM84B
G2 amp	en_chr8:127840242-127840498	E2F5	FAM84B
G2 amp	en_chr8:127837362-127837443	PRRX1	FAM84B
G2 amp	en_chr8:127916866-127917178	NR3C1	FAM84B
G2 amp	en_chr8:127840242-127840498	TEAD1	FAM84B
G2 amp	en_chr8:127837362-127837443	TCF3	FAM84B
G2 amp	en_chr8:127489107-127489187	ZNF354C	FAM84B
G2 amp	en_chr8:127916866-127917178	TCF3	FAM84B
G2 amp	en_chr8:127927068-127927434	POU2F1	FAM84B
G2 amp	en_chr8:127387635-127388005	SOX12	FAM84B
G2 amp	en_chr8:127387635-127388005	VAX2	FAM84B
G2 amp	en_chr8:127391569-127391909	NR3C1	FAM84B
G2 amp	en_chr8:127391569-127391909	ZEB1	FAM84B
G2 amp	en_chr8:127927068-127927434	TCF4	FAM84B
G2 amp	en_chr8:127908732-127908971	MEF2C	FAM84B
G2 amp	en_chr8:125721699-125722377	TFAP4	MTSS1
G2 amp	en_chr8:125649664-125650232	VAX2	MTSS1
G2 amp	en_chr8:125646597-125646950	MEF2C	MTSS1
G2 amp	en_chr8:125646597-125646950	GTF2IRD1	MTSS1
G2 amp	en_chr8:125794770-125795104	FOXJ3	MTSS1
G2 amp	en_chr8:125721699-125722377	ZNF354C	MTSS1
G2 amp	en_chr8:125672540-125672913	ZNF333	MTSS1
G2 amp	en_chr8:125797387-125797699	JUN	MTSS1
G2 amp	en_chr8:125672540-125672913	SOX4	MTSS1
G2 amp	en_chr8:125699655-125699932	MYCN	MTSS1
G2 amp	en_chr8:125666841-125667071	SIX4	MTSS1
G2 amp	en_chr8:125649664-125650232	ZEB1	MTSS1
G2 amp	en_chr8:125683699-125684014	KLF12	MTSS1
G2 amp	en_chr8:125656235-125656588	VAX2	MTSS1
G2 amp	en_chr8:125672540-125672913	TFCP2	MTSS1
G2 amp	en_chr8:125721699-125722377	CREB1	MTSS1
G2 amp	en_chr8:125646597-125646950	TTF1	MTSS1
G2 amp	en_chr8:125666841-125667071	ZNF354C	MTSS1
G2 amp	en_chr8:125683084-125683301	ZNF333	MTSS1
G2 amp	en_chr8:125656235-125656588	MYCN	MTSS1
G2 amp	en_chr8:125666841-125667071	TEAD1	MTSS1
G2 amp	en_chr8:125666841-125667071	SF1	MTSS1
G2 amp	en_chr8:125797387-125797699	GTF2IRD1	MTSS1
G2 amp	en_chr8:125698372-125698715	ZNF354C	MTSS1
G2 amp	en_chr8:125797387-125797699	STAT6	MTSS1
G2 amp	en_chr8:125672540-125672913	ASCL2	MTSS1
G2 amp	en_chr8:125683699-125684014	SOX8	MTSS1
G2 amp	en_chr8:125721699-125722377	SOX4	MTSS1
G2 amp	en_chr8:125649664-125650232	TCF3	MTSS1
G2 amp	en_chr8:125721699-125722377	MYC	MTSS1
G2 amp	en_chr8:125797387-125797699	ZNF354C	MTSS1
G2 amp	en_chr8:125721699-125722377	TFAP2A	MTSS1
G2 amp	en_chr8:125646597-125646950	ZEB1	MTSS1
G2 amp	en_chr8:125683699-125684014	MNX1	MTSS1
G2 amp	en_chr8:125797387-125797699	EP300	MTSS1
G2 amp	en_chr8:125656235-125656588	POU3F1	MTSS1
G2 amp	en_chr8:125646597-125646950	ZNF333	MTSS1
G2 amp	en_chr8:125683699-125684014	SIX4	MTSS1
G2 amp	en_chr8:125683699-125684014	MAFK	MTSS1
G2 amp	en_chr8:125672540-125672913	MNX1	MTSS1
G2 amp	en_chr8:125794770-125795104	BPTF	MTSS1
G2 amp	en_chr8:125698372-125698715	TEAD1	MTSS1
G2 amp	en_chr8:125649664-125650232	ZNF740	MTSS1
G2 amp	en_chr8:125797387-125797699	ETS1	MTSS1
G2 amp	en_chr8:125699655-125699932	GTF2IRD1	MTSS1
G2 amp	en_chr8:125656235-125656588	ZNF333	MTSS1
G2 amp	en_chr8:125666841-125667071	TCF12	MTSS1
G2 amp	en_chr8:125797387-125797699	MEF2C	MTSS1
G2 amp	en_chr8:125649664-125650232	SF1	MTSS1
G2 amp	en_chr8:125683699-125684014	SIX1	MTSS1
G2 amp	en_chr8:125666841-125667071	ASCL2	MTSS1
G2 amp	en_chr8:125699655-125699932	SOX4	MTSS1
G2 amp	en_chr8:125649664-125650232	NFE2L1	MTSS1
G2 amp	en_chr8:125698372-125698715	AHR	MTSS1
G2 amp	en_chr8:125698372-125698715	ZEB1	MTSS1
G2 amp	en_chr8:125649664-125650232	ATM	MTSS1
G2 amp	en_chr8:125683699-125684014	ZNF354C	MTSS1
G2 amp	en_chr8:125666841-125667071	ZNF333	MTSS1
G2 amp	en_chr8:125672540-125672913	VAX2	MTSS1
G2 amp	en_chr8:125666841-125667071	VAX2	MTSS1
G2 amp	en_chr8:125656235-125656588	HMX1	MTSS1
G2 amp	en_chr8:125699655-125699932	MYC	MTSS1
G2 amp	en_chr8:125649664-125650232	ZNF354C	MTSS1
G2 amp	en_chr8:125699655-125699932	SPDEF	MTSS1
G2 amp	en_chr8:125666841-125667071	TFAP4	MTSS1
G2 amp	en_chr8:125699655-125699932	AHR	MTSS1
G2 amp	en_chr8:125721699-125722377	ZEB1	MTSS1
G2 amp	en_chr8:125721699-125722377	MYOD1	MTSS1
G2 amp	en_chr8:125721699-125722377	ZNF148	MTSS1
G2 amp	en_chr8:125656235-125656588	MNX1	MTSS1
G2 amp	en_chr8:125656235-125656588	ZNF354C	MTSS1
G2 amp	en_chr8:125683084-125683301	TCF3	MTSS1
G2 amp	en_chr8:125699655-125699932	HMX1	MTSS1
G2 amp	en_chr8:125666841-125667071	HMX1	MTSS1
G2 amp	en_chr8:125666841-125667071	ETS1	MTSS1
G2 amp	en_chr8:125666841-125667071	SOX4	MTSS1
G2 amp	en_chr8:125649664-125650232	SIX1	MTSS1
G2 amp	en_chr8:125794770-125795104	STAT6	MTSS1
G2 amp	en_chr8:125699655-125699932	ZNF354C	MTSS1
G2 amp	en_chr8:125698372-125698715	TCF3	MTSS1
G2 amp	en_chr8:125649664-125650232	ETV1	MTSS1
G2 amp	en_chr8:125698372-125698715	ASCL2	MTSS1
G2 amp	en_chr8:125672540-125672913	ZNF354C	MTSS1
G2 amp	en_chr8:125794770-125795104	ZEB1	MTSS1
G2 amp	en_chr8:125794770-125795104	TFCP2	MTSS1
G2 amp	en_chr8:125721699-125722377	EP300	MTSS1
G2 amp	en_chr8:125683699-125684014	VAX2	MTSS1
G2 amp	en_chr8:125683699-125684014	TEAD1	MTSS1
G2 amp	en_chr8:125794770-125795104	NFE2L1	MTSS1
G2 amp	en_chr8:125672540-125672913	TCF3	MTSS1
G2 amp	en_chr8:125721699-125722377	ETS1	MTSS1
G2 amp	en_chr8:125646597-125646950	VAX2	MTSS1
G2 amp	en_chr8:125721699-125722377	GABPA	MTSS1
G2 amp	en_chr8:125797387-125797699	ASCL2	MTSS1
G2 amp	en_chr8:125698372-125698715	MYCN	MTSS1
G2 amp	en_chr8:125656235-125656588	TCF3	MTSS1
G2 amp	en_chr8:125649664-125650232	ASCL2	MTSS1
G2 amp	en_chr8:125649664-125650232	SIX4	MTSS1
G2 amp	en_chr8:125794770-125795104	TEAD1	MTSS1
G2 amp	en_chr8:125649664-125650232	GABPA	MTSS1
G2 amp	en_chr8:125698372-125698715	TTF1	MTSS1
G2 amp	en_chr8:125699655-125699932	NFE2L1	MTSS1
G2 amp	en_chr8:125646597-125646950	TP53	MTSS1
G2 amp	en_chr8:125698372-125698715	SOX4	MTSS1
G2 amp	en_chr8:125794770-125795104	SOX4	MTSS1
G2 amp	en_chr8:125699655-125699932	JUN	MTSS1
G2 amp	en_chr8:125672540-125672913	ETS1	MTSS1
G2 amp	en_chr8:125683699-125684014	SP3	MTSS1
G2 amp	en_chr8:122274970-122275319	ELK1	HAS2
G2 amp	en_chr8:122906081-122906401	PAX7	HAS2
G2 amp	en_chr8:122351960-122352334	ELF1	HAS2
G2 amp	en_chr8:122906081-122906401	STAT5B	HAS2
G2 amp	en_chr8:123117461-123117740	MAFB	HAS2
G2 amp	en_chr8:122274970-122275319	GTF2IRD1	HAS2
G2 amp	en_chr8:122906081-122906401	NFIX	HAS2
G2 amp	en_chr8:122351960-122352334	SPI1	HAS2
G2 amp	en_chr8:122347775-122347860	PRRX1	HAS2
G2 amp	en_chr8:123117461-123117740	MEF2D	HAS2
G2 amp	en_chr8:122351960-122352334	IKZF1	HAS2
G2 amp	en_chr8:122351960-122352334	SOX4	HAS2
G2 amp	en_chr8:122351960-122352334	STAT3	HAS2
G2 amp	en_chr8:123117461-123117740	DLX2	HAS2
G2 amp	en_chr8:122274970-122275319	CREB1	HAS2
G2 amp	en_chr8:123050237-123050548	NFIX	HAS2
G2 amp	en_chr8:122499627-122499835	SMAD1	HAS2
G2 amp	en_chr8:122499627-122499835	HOXA11	HAS2
G2 amp	en_chr8:122906081-122906401	POU3F2	HAS2
G2 amp	en_chr8:122351960-122352334	STAT4	HAS2
G2 amp	en_chr8:122906081-122906401	STAT3	HAS2
G2 amp	en_chr8:123117461-123117740	BCL6	HAS2
G2 amp	en_chr8:123050237-123050548	PRRX1	HAS2
G2 amp	en_chr8:122906081-122906401	ELF1	HAS2
G2 amp	en_chr8:122351960-122352334	BCL6	HAS2
G2 amp	en_chr8:122274970-122275319	SMAD4	HAS2
G2 amp	en_chr8:122906081-122906401	TEF	HAS2
G2 amp	en_chr8:123117461-123117740	PRRX1	HAS2
G2 amp	en_chr8:123117461-123117740	DLX1	HAS2
G2 amp	en_chr8:122906081-122906401	HOXC4	HAS2
G2 amp	en_chr8:122499627-122499835	PRRX1	HAS2
G2 amp	en_chr8:122274970-122275319	BCL6	HAS2
G2 amp	en_chr8:123117461-123117740	DLX3	HAS2
G2 amp	en_chr8:122351960-122352334	FLI1	HAS2
G2 amp	en_chr8:122906081-122906401	DLX2	HAS2
G2 amp	en_chr8:123050237-123050548	SPI1	HAS2
G2 amp	en_chr8:122274970-122275319	ELF1	HAS2
G2 amp	en_chr8:122351960-122352334	ELK1	HAS2
G2 amp	en_chr8:123117461-123117740	SOX4	HAS2
G2 amp	en_chr8:122351960-122352334	STAT5B	HAS2
G2 amp	en_chr8:122274970-122275319	SPI1	HAS2
G2 amp	en_chr8:122274970-122275319	RREB1	HAS2
G2 amp	en_chr8:122499627-122499835	SOX4	HAS2
G2 amp	en_chr8:123050237-123050548	ELF1	HAS2
G2 amp	en_chr8:122906081-122906401	LHX2	HAS2
G2 amp	en_chr8:122906081-122906401	TCF7L2	HAS2
G2 amp	en_chr8:122499627-122499835	BCL6	HAS2
G2 amp	en_chr8:122906081-122906401	PRRX1	HAS2
G2 amp	en_chr8:123117461-123117740	HOXA11	HAS2
G2 amp	en_chr8:122906081-122906401	DLX3	HAS2
G2 amp	en_chr8:123050237-123050548	PAX6	HAS2
G2 amp	en_chr8:122906081-122906401	LMX1A	HAS2
G2 amp	en_chr8:122906081-122906401	PAX6	HAS2
G2 amp	en_chr8:122906081-122906401	BCL6	HAS2
G2 amp	en_chr8:122906081-122906401	GBX2	HAS2
G2 amp	en_chr8:123117461-123117740	PAX6	HAS2
G2 amp	en_chr8:122906081-122906401	MAFB	HAS2
G2 amp	en_chr8:122906081-122906401	EMX2	HAS2
G2 amp	en_chr8:122906081-122906401	DLX1	HAS2
G2 amp	en_chr8:122274970-122275319	MAFB	HAS2
G2 amp	en_chr8:122351960-122352334	SP1	HAS2
G2 amp	en_chr8:122906081-122906401	SPI1	HAS2
G2 amp	en_chr8:122274970-122275319	FLI1	HAS2
G2 amp	en_chr8:122351960-122352334	SIX1	HAS2
G2 amp	en_chr8:123050237-123050548	TCF3	HAS2
G2 amp	en_chr8:122274970-122275319	PRRX1	HAS2
G2 amp	en_chr8:121822442-121823157	LHX4	MRPL13
G2 amp	en_chr8:121822442-121823157	HOXD8	MRPL13
G2 amp	en_chr8:121619256-121619602	HOXD8	MRPL13
G2 amp	en_chr8:121619256-121619602	SPI1	MRPL13
G2 amp	en_chr8:121619256-121619602	HOXA11	MRPL13
G2 amp	en_chr8:121619256-121619602	MEF2D	MRPL13
G2 amp	en_chr8:121822442-121823157	HOXA11	MRPL13
G2 amp	en_chr8:121822442-121823157	MEF2D	MRPL13
G2 amp	en_chr8:121619256-121619602	FOXJ1	MRPL13
G2 amp	en_chr8:121822442-121823157	FOXD1	MRPL13
G2 amp	en_chr8:121628287-121628559	LHX4	MRPL13
G2 amp	en_chr8:121628287-121628559	SPI1	MRPL13
G2 amp	en_chr8:121822442-121823157	YBX1	MRPL13
G2 amp	en_chr8:121628287-121628559	FOXJ1	MRPL13
G2 amp	en_chr8:121628287-121628559	HOXD8	MRPL13
G2 amp	en_chr8:121822442-121823157	HBP1	MRPL13
G2 amp	en_chr8:121628287-121628559	YBX1	MRPL13
G2 amp	en_chr8:121628287-121628559	HOXC4	MRPL13
G2 amp	en_chr8:121822442-121823157	TGIF2	MRPL13
G2 amp	en_chr8:121822442-121823157	HOXC4	MRPL13
G2 amp	en_chr8:123398501-123398841	KLF12	ZHX2
G2 amp	en_chr8:123554742-123554841	POU2F1	ZHX2
G2 amp	en_chr8:123908169-123908483	VAX2	ZHX2
G2 amp	en_chr8:123801301-123801636	GTF2I	ZHX2
G2 amp	en_chr8:123398501-123398841	SOX12	ZHX2
G2 amp	en_chr8:123811167-123811696	ZEB1	ZHX2
G2 amp	en_chr8:123801301-123801636	GABPA	ZHX2
G2 amp	en_chr8:123443932-123444239	SOX4	ZHX2
G2 amp	en_chr8:123398501-123398841	ATF1	ZHX2
G2 amp	en_chr8:123908169-123908483	ZIC3	ZHX2
G2 amp	en_chr8:123398501-123398841	AR	ZHX2
G2 amp	en_chr8:123443932-123444239	VAX1	ZHX2
G2 amp	en_chr8:123811167-123811696	SMAD1	ZHX2
G2 amp	en_chr8:123443932-123444239	NFIX	ZHX2
G2 amp	en_chr8:123398501-123398841	SMAD4	ZHX2
G2 amp	en_chr8:123801301-123801636	GTF2IRD1	ZHX2
G2 amp	en_chr8:123398501-123398841	ELK1	ZHX2
G2 amp	en_chr8:123443932-123444239	CUX1	ZHX2
G2 amp	en_chr8:123443932-123444239	VAX2	ZHX2
G2 amp	en_chr8:123443932-123444239	AR	ZHX2
G2 amp	en_chr8:123845065-123845251	HLTF	ZHX2
G2 amp	en_chr8:123398501-123398841	SF1	ZHX2
G2 amp	en_chr8:123908169-123908483	BCL6	ZHX2
G2 amp	en_chr8:123801301-123801636	CUX1	ZHX2
G2 amp	en_chr8:123801301-123801636	HMX1	ZHX2
G2 amp	en_chr8:123801301-123801636	ZNF354C	ZHX2
G2 amp	en_chr8:123554742-123554841	ZNF333	ZHX2
G2 amp	en_chr8:123398501-123398841	CREB1	ZHX2
G2 amp	en_chr8:123811167-123811696	CUX1	ZHX2
G2 amp	en_chr8:123908169-123908483	MEIS2	ZHX2
G2 amp	en_chr8:123811167-123811696	HNF4A	ZHX2
G2 amp	en_chr8:123398501-123398841	TCF3	ZHX2
G2 amp	en_chr8:123398501-123398841	SMAD1	ZHX2
G2 amp	en_chr8:123811167-123811696	EBF1	ZHX2
G2 amp	en_chr8:123398501-123398841	SOX21	ZHX2
G2 amp	en_chr8:123811167-123811696	TCF3	ZHX2
G2 amp	en_chr8:123908169-123908483	TCF3	ZHX2
G2 amp	en_chr8:123845065-123845251	EP300	ZHX2
G2 amp	en_chr8:123811167-123811696	SMAD4	ZHX2
G2 amp	en_chr8:123801301-123801636	BPTF	ZHX2
G2 amp	en_chr8:123811167-123811696	NR3C1	ZHX2
G2 amp	en_chr8:123398501-123398841	BCL6	ZHX2
G2 amp	en_chr8:123845065-123845251	VAX1	ZHX2
G2 amp	en_chr8:123398501-123398841	HNF4A	ZHX2
G2 amp	en_chr8:123908169-123908483	TFAP4	ZHX2
G2 amp	en_chr8:123908169-123908483	NR3C1	ZHX2
G2 amp	en_chr8:123443932-123444239	NR3C1	ZHX2
G2 amp	en_chr8:123908169-123908483	HNF4A	ZHX2
G2 amp	en_chr8:123908169-123908483	ZNF354C	ZHX2
G2 amp	en_chr8:123398501-123398841	RELA	ZHX2
G2 amp	en_chr8:123908169-123908483	CUX1	ZHX2
G2 amp	en_chr8:123554742-123554841	VAX2	ZHX2
G2 amp	en_chr8:123398501-123398841	BPTF	ZHX2
G2 amp	en_chr8:123801301-123801636	ELF1	ZHX2
G2 amp	en_chr8:123443932-123444239	SOX21	ZHX2
G2 amp	en_chr8:123443932-123444239	SOX12	ZHX2
G2 amp	en_chr8:123908169-123908483	ZNF333	ZHX2
G2 amp	en_chr8:123811167-123811696	BCL6	ZHX2
G2 amp	en_chr8:123443932-123444239	ELF1	ZHX2
G2 amp	en_chr8:123801301-123801636	VAX2	ZHX2
G2 amp	en_chr8:123811167-123811696	GTF2IRD1	ZHX2
G2 amp	en_chr8:123443932-123444239	POU3F2	ZHX2
G2 amp	en_chr8:123845065-123845251	TCF7L1	ZHX2
G2 amp	en_chr8:123801301-123801636	SOX4	ZHX2
G2 amp	en_chr8:123801301-123801636	SMAD1	ZHX2
G2 amp	en_chr8:123811167-123811696	SOX4	ZHX2
G2 amp	en_chr8:123811167-123811696	IRX3	ZHX2
G2 amp	en_chr8:123801301-123801636	YBX1	ZHX2
G2 amp	en_chr8:123398501-123398841	ZNF354C	ZHX2
G2 amp	en_chr8:123811167-123811696	NFIX	ZHX2
G2 amp	en_chr8:123811167-123811696	MEIS2	ZHX2
G2 amp	en_chr8:123845065-123845251	ZNF354C	ZHX2
G2 amp	en_chr8:123801301-123801636	NR3C1	ZHX2
G2 amp	en_chr8:123811167-123811696	ATF1	ZHX2
G2 amp	en_chr8:123801301-123801636	TLX2	ZHX2
G2 amp	en_chr8:123908169-123908483	ELF1	ZHX2
G2 amp	en_chr8:123801301-123801636	MEF2D	ZHX2
G2 amp	en_chr8:123908169-123908483	TEAD1	ZHX2
G2 amp	en_chr8:123811167-123811696	GBX2	ZHX2
G2 amp	en_chr8:123801301-123801636	DLX2	ZHX2
G2 amp	en_chr8:123908169-123908483	POU3F4	ZHX2
G2 amp	en_chr8:123398501-123398841	SOX4	ZHX2
G2 amp	en_chr8:123908169-123908483	SMAD2	ZHX2
G2 amp	en_chr8:123908169-123908483	GTF2IRD1	ZHX2
G2 amp	en_chr8:123908169-123908483	POU3F1	ZHX2
G2 amp	en_chr8:123554742-123554841	SOX4	ZHX2
G2 amp	en_chr8:123554742-123554841	DLX2	ZHX2
G2 amp	en_chr8:123317783-123317849	TCF7L1	ZHX2
G2 amp	en_chr8:123398501-123398841	SOX8	ZHX2
G2 amp	en_chr8:123845065-123845251	VAX2	ZHX2
G2 amp	en_chr8:123801301-123801636	TCF7L1	ZHX2
G2 amp	en_chr8:123443932-123444239	ETS2	ZHX2
G2 amp	en_chr8:123811167-123811696	CREB1	ZHX2
G2 amp	en_chr8:123801301-123801636	ZIC3	ZHX2
G2 amp	en_chr8:123443932-123444239	TCF3	ZHX2
G2 amp	en_chr8:123801301-123801636	ING4	ZHX2
G2 amp	en_chr8:123398501-123398841	NR3C1	ZHX2
G2 amp	en_chr8:123443932-123444239	MEF2C	ZHX2
G2 amp	en_chr8:123801301-123801636	POU3F1	ZHX2
G2 amp	en_chr8:123398501-123398841	TFCP2	ZHX2
G2 amp	en_chr8:123801301-123801636	AR	ZHX2
G2 amp	en_chr8:123801301-123801636	TFCP2	ZHX2
G2 amp	en_chr8:123811167-123811696	ZNF354C	ZHX2
G3 amp	en_chr12:21625286-21625603	POU4F3	RECQL
G3 amp	en_chr12:21625286-21625603	ZNF333	RECQL
G3 amp	en_chr12:21625286-21625603	SMAD2	RECQL
G3 amp	en_chr12:21625286-21625603	EN1	RECQL
G3 amp	en_chr12:21625286-21625603	STAT3	RECQL
G3 amp	en_chr12:21625286-21625603	HMBOX1	RECQL
G3 amp	en_chr8:120684106-120684406	ELF1	TAF2
G3 amp	en_chr8:120684106-120684406	REST	TAF2
G3 amp	en_chr8:120684106-120684406	ZNF354C	TAF2
G3 amp	en_chr8:120684106-120684406	SMAD2	TAF2
G3 amp	en_chr11:107986432-107986807	VAX2	ACAT1
G3 amp	en_chr11:107966906-107967320	HMX1	ACAT1
G3 amp	en_chr11:107966906-107967320	VAX2	ACAT1
G3 amp	en_chr11:114224881-114225192	PRRX1	RBM7
G3 amp	en_chr11:114224881-114225192	ELF1	RBM7
G3 amp	en_chr12:4406037-4406342	NKX2-5	TIGAR
G3 amp	en_chr12:4448343-4448720	HMGA2	TIGAR
G3 amp	en_chr12:4448343-4448720	YY2	TIGAR
G3 amp	en_chr12:4406037-4406342	TEF	TIGAR
G3 amp	en_chr12:4448343-4448720	TCF7	TIGAR
G3 amp	en_chr12:4402799-4402949	SIX6	TIGAR
G3 amp	en_chr12:4448343-4448720	HOXD13	TIGAR
G3 amp	en_chr12:4406037-4406342	SIX6	TIGAR
G3 amp	en_chr12:4402799-4402949	GATA4	TIGAR
G3 amp	en_chr12:4448343-4448720	ELF5	TIGAR
G3 amp	en_chr12:4448343-4448720	CEBPG	TIGAR
G3 amp	en_chr12:4402799-4402949	SP100	TIGAR
G3 amp	en_chr12:4448343-4448720	HOXD10	TIGAR
G3 amp	en_chr12:4402799-4402949	TCF7	TIGAR
G3 amp	en_chr12:69724869-69725108	FLI1	LYZ
G3 amp	en_chr12:69634325-69634686	SREBF2	LYZ
G3 amp	en_chr12:69724869-69725108	ELF4	LYZ
G3 amp	en_chr12:69634325-69634686	MAFB	LYZ
G3 amp	en_chr12:69634325-69634686	RREB1	LYZ
G3 amp	en_chr12:69634325-69634686	PLAU	LYZ
G3 amp	en_chr12:69724869-69725108	TCF7	LYZ
G3 amp	en_chr12:69634325-69634686	RUNX3	LYZ
G3 amp	en_chr12:69634325-69634686	PRRX1	LYZ
G3 amp	en_chr12:69634325-69634686	SP100	LYZ
G3 amp	en_chr12:69634325-69634686	GATA3	LYZ
G3 amp	en_chr12:69724869-69725108	ELF1	LYZ
G3 amp	en_chr12:69724869-69725108	GATA3	LYZ
G3 amp	en_chr8:115953309-115953537	TEAD1	TRPS1
G3 amp	en_chr8:116990613-116990894	AR	TRPS1
G3 amp	en_chr8:115953309-115953537	SMAD1	TRPS1
G3 amp	en_chr8:116879779-116880131	ZNF354C	TRPS1
G3 amp	en_chr8:116990613-116990894	SMAD1	TRPS1
G3 amp	en_chr8:116678291-116678885	CREB1	TRPS1
G3 amp	en_chr8:116660380-116660747	ELF1	TRPS1
G3 amp	en_chr8:116454411-116454736	BPTF	TRPS1
G3 amp	en_chr8:116678291-116678885	ATF6	TRPS1
G3 amp	en_chr8:116463689-116463880	ELF1	TRPS1
G3 amp	en_chr8:116678291-116678885	BPTF	TRPS1
G3 amp	en_chr8:116879779-116880131	HMBOX1	TRPS1
G3 amp	en_chr8:116660380-116660747	GABPA	TRPS1
G3 amp	en_chr8:116990613-116990894	ELF1	TRPS1
G3 amp	en_chr8:116507305-116507631	SMAD1	TRPS1
G3 amp	en_chr8:116507305-116507631	ELF1	TRPS1
G3 amp	en_chr8:116678291-116678885	HMBOX1	TRPS1
G3 amp	en_chr8:116112760-116113320	RREB1	TRPS1
G3 amp	en_chr8:116678291-116678885	ZNF354C	TRPS1
G3 amp	en_chr8:116507305-116507631	NR3C1	TRPS1
G3 amp	en_chr8:116660380-116660747	ZNF354C	TRPS1
G3 amp	en_chr8:116112760-116113320	SP3	TRPS1
G3 amp	en_chr8:116678291-116678885	ELF1	TRPS1
G3 amp	en_chr8:116678291-116678885	PAX6	TRPS1
G3 amp	en_chr8:116879779-116880131	ELF1	TRPS1
G3 amp	en_chr8:116990613-116990894	NR3C1	TRPS1
G3 amp	en_chr8:116454411-116454736	PAX6	TRPS1
G3 amp	en_chr8:116879779-116880131	PAX6	TRPS1
G3 amp	en_chr8:116678291-116678885	NR3C1	TRPS1
G3 amp	en_chr8:116879779-116880131	SMAD1	TRPS1
G3 amp	en_chr8:116112760-116113320	SMAD1	TRPS1
G3 amp	en_chr8:116507305-116507631	HMBOX1	TRPS1
G3 amp	en_chr8:116678291-116678885	POU3F4	TRPS1
G3 amp	en_chr8:116660380-116660747	GTF2I	TRPS1
G3 amp	en_chr8:116990613-116990894	PAX6	TRPS1
G3 amp	en_chr8:116507305-116507631	TEAD1	TRPS1
G3 amp	en_chr8:116112760-116113320	HMBOX1	TRPS1
G3 amp	en_chr8:116660380-116660747	EP300	TRPS1
G3 amp	en_chr8:115953309-115953537	PAX6	TRPS1
G3 amp	en_chr8:116112760-116113320	ZNF354C	TRPS1
G3 amp	en_chr4:54890749-54890967	HOXC4	CHIC2
G3 amp	en_chr4:54780399-54780822	TGIF2	CHIC2
G3 amp	en_chr4:54798924-54799227	TGIF2	CHIC2
G3 amp	en_chr4:54871626-54871896	TGIF2	CHIC2
G3 amp	en_chr4:54780399-54780822	CEBPG	CHIC2
G3 amp	en_chr4:54780399-54780822	BARX1	CHIC2
G3 amp	en_chr4:54886131-54886730	BARX1	CHIC2
G3 amp	en_chr4:54798924-54799227	YBX1	CHIC2
G3 amp	en_chr4:54890749-54890967	CEBPG	CHIC2
G3 amp	en_chr4:54886131-54886730	HOXA7	CHIC2
G3 amp	en_chr4:54780399-54780822	ELF4	CHIC2
G3 amp	en_chr4:54886131-54886730	HOXA6	CHIC2
G3 amp	en_chr4:54794044-54794386	SIX6	CHIC2
G3 amp	en_chr4:54890749-54890967	HOXD13	CHIC2
G3 amp	en_chr4:54890749-54890967	BARX1	CHIC2
G3 amp	en_chr4:54886131-54886730	GSX2	CHIC2
G3 amp	en_chr4:54780399-54780822	HOXA7	CHIC2
G3 amp	en_chr4:54890749-54890967	HOXA7	CHIC2
G3 amp	en_chr4:54890749-54890967	YBX1	CHIC2
G3 amp	en_chr4:54780399-54780822	GSX2	CHIC2
G3 amp	en_chr4:54794044-54794386	RUNX3	CHIC2
G3 amp	en_chr4:54780399-54780822	SPI1	CHIC2
G3 amp	en_chr4:54886131-54886730	HOXD13	CHIC2
G3 amp	en_chr4:54780399-54780822	HOXA6	CHIC2
G3 amp	en_chr4:54886131-54886730	ZBTB4	CHIC2
G3 amp	en_chr4:54871626-54871896	HOXA7	CHIC2
G3 amp	en_chr4:54871626-54871896	HOXD13	CHIC2
G3 amp	en_chr4:54890749-54890967	GSX2	CHIC2
G3 amp	en_chr4:54794044-54794386	ZNF35	CHIC2
G3 amp	en_chr4:54886131-54886730	SIX6	CHIC2
G3 amp	en_chr4:54886131-54886730	HOXC4	CHIC2
G3 amp	en_chr4:54890749-54890967	HOXA6	CHIC2
G3 amp	en_chr4:54780399-54780822	TEF	CHIC2
G3 amp	en_chr11:102231981-102232209	CREB1	BIRC2
G3 amp	en_chr11:102231981-102232209	SMAD2	BIRC2
G3 amp	en_chr11:118784118-118784508	TFAP4	UPK2
G3 amp	en_chr11:118784118-118784508	NR2F2	UPK2
G3 amp	en_chr11:118782911-118783378	TTF1	UPK2
G3 amp	en_chr11:118784118-118784508	KLF12	UPK2
G3 amp	en_chr11:118784118-118784508	SOX4	UPK2
G3 amp	en_chr11:118782911-118783378	ZEB1	UPK2
G3 amp	en_chr11:118782911-118783378	MAFK	UPK2
G3 amp	en_chr11:118782911-118783378	MYCN	UPK2
G3 amp	en_chr11:118782911-118783378	SOX4	UPK2
G3 amp	en_chr11:118782911-118783378	TCF12	UPK2
G3 amp	en_chr11:118782911-118783378	NFIX	UPK2
G3 amp	en_chr11:118782911-118783378	ETV1	UPK2
G3 amp	en_chr11:118782911-118783378	RFX7	UPK2
G3 amp	en_chr12:4140182-4140815	SP3	PARP11
G3 amp	en_chr12:4140182-4140815	TEAD1	PARP11
G3 amp	en_chr12:4140182-4140815	KLF12	PARP11
G3 amp	en_chr12:4140182-4140815	ZNF333	PARP11
G3 amp	en_chr12:4140182-4140815	ZNF354C	PARP11
G3 amp	en_chr12:4140182-4140815	SP4	PARP11
G3 amp	en_chr12:3948349-3948613	ATM	PARP11
G3 amp	en_chr12:4140182-4140815	EP300	PARP11
G3 amp	en_chr12:4140182-4140815	CTCF	PARP11
G3 amp	en_chr12:4140182-4140815	SP1	PARP11
G3 amp	en_chr14:22967453-22967812	SPI1	DAD1
G3 amp	en_chr14:22757693-22757837	RELA	DAD1
G3 amp	en_chr14:22757693-22757837	MEF2D	DAD1
G3 amp	en_chr4:55100480-55100923	CTCF	PDGFRA
G3 amp	en_chr4:55039924-55040302	MYCN	PDGFRA
G3 amp	en_chr4:55039924-55040302	SOX4	PDGFRA
G3 amp	en_chr4:55039924-55040302	MAFK	PDGFRA
G3 amp	en_chr4:55100480-55100923	MYCN	PDGFRA
G3 amp	en_chr4:55100480-55100923	BPTF	PDGFRA
G3 amp	en_chr4:55100480-55100923	ZEB1	PDGFRA
G3 amp	en_chr4:55039924-55040302	SOX11	PDGFRA
G3 amp	en_chr3:179309053-179309431	ZBTB4	MRPL47
G3 amp	en_chr3:179309053-179309431	MEF2D	MRPL47
G3 amp	en_chr3:179309053-179309431	PITX1	MRPL47
G3 amp	en_chr8:128919831-128920544	SOX4	MYC
G3 amp	en_chr8:128822251-128823013	TCF3	MYC
G3 amp	en_chr8:128919831-128920544	HMX1	MYC
G3 amp	en_chr8:128888391-128888698	HMX1	MYC
G3 amp	en_chr8:128822251-128823013	SMAD4	MYC
G3 amp	en_chr8:128919831-128920544	STAT5B	MYC
G3 amp	en_chr8:128910613-128910985	ZEB1	MYC
G3 amp	en_chr8:128919831-128920544	MYCN	MYC
G3 amp	en_chr8:128910613-128910985	HMX1	MYC
G3 amp	en_chr8:128822251-128823013	ZNF740	MYC
G3 amp	en_chr8:128843918-128844302	SMAD4	MYC
G3 amp	en_chr8:128822251-128823013	TCF12	MYC
G3 amp	en_chr8:128888391-128888698	VSX1	MYC
G3 amp	en_chr8:128825013-128825274	SOX4	MYC
G3 amp	en_chr8:128822251-128823013	HMX1	MYC
G3 amp	en_chr8:128910613-128910985	VAX2	MYC
G3 amp	en_chr8:128822251-128823013	RELA	MYC
G3 amp	en_chr8:128888391-128888698	SIX4	MYC
G3 amp	en_chr8:128888391-128888698	BCL6	MYC
G3 amp	en_chr8:128843918-128844302	HMX1	MYC
G3 amp	en_chr8:128822251-128823013	ZIC3	MYC
G3 amp	en_chr8:128919831-128920544	TCF3	MYC
G3 amp	en_chr8:128919831-128920544	CDC5L	MYC
G3 amp	en_chr8:128919831-128920544	ZEB1	MYC
G3 amp	en_chr8:128888391-128888698	SOX8	MYC
G3 amp	en_chr8:128822251-128823013	SMAD9	MYC
G3 amp	en_chr8:128888391-128888698	RFX7	MYC
G3 amp	en_chr8:128910613-128910985	ZIC3	MYC
G3 amp	en_chr8:128822251-128823013	MYCN	MYC
G3 amp	en_chr8:128811691-128811973	SMAD2	MYC
G3 amp	en_chr8:128919831-128920544	RELA	MYC
G3 amp	en_chr8:128822251-128823013	ZBTB7A	MYC
G3 amp	en_chr8:128888391-128888698	LMX1A	MYC
G3 amp	en_chr8:128811691-128811973	KLF12	MYC
G3 amp	en_chr8:128888391-128888698	VAX2	MYC
G3 amp	en_chr8:128919831-128920544	SIX1	MYC
G3 amp	en_chr8:128888391-128888698	EMX2	MYC
G3 amp	en_chr8:128919831-128920544	RARA	MYC
G3 amp	en_chr8:128888391-128888698	ARX	MYC
G3 amp	en_chr8:128825013-128825274	ZIC3	MYC
G3 amp	en_chr8:128888391-128888698	DLX1	MYC
G3 amp	en_chr8:128919831-128920544	BCL6	MYC
G3 amp	en_chr11:116061103-116061309	ZNF740	BUD13
G3 amp	en_chr11:116302675-116302773	TTF1	BUD13
G3 amp	en_chr11:116302675-116302773	GTF2IRD1	BUD13
G3 amp	en_chr11:116061103-116061309	MYCN	BUD13
G3 amp	en_chr11:116061103-116061309	MYBL2	BUD13
G3 amp	en_chr11:116061103-116061309	ING4	BUD13
G3 amp	en_chr11:116061103-116061309	SMAD4	BUD13
G3 amp	en_chr11:102956908-102957200	NFE2L1	DCUN1D5
G3 amp	en_chr11:102956908-102957200	VAX2	DCUN1D5
G3 amp	en_chr11:110367857-110368312	CEBPG	FDX1
G3 amp	en_chr11:110367857-110368312	HOXD13	FDX1
G3 amp	en_chr11:110367857-110368312	HOXA11	FDX1
G3 amp	en_chr11:110367857-110368312	NKX2-5	FDX1
G3 amp	en_chr11:110317898-110318249	SPI1	FDX1
G3 amp	en_chr11:110317898-110318249	FOXD3	FDX1
G3 amp	en_chr11:110581726-110581943	SPI1	FDX1
G3 amp	en_chr11:110317898-110318249	HOXC11	FDX1
G3 amp	en_chr11:110367857-110368312	HOXC11	FDX1
G3 amp	en_chr11:110367857-110368312	RUNX3	FDX1
G3 amp	en_chr11:110317898-110318249	ELF4	FDX1
G3 amp	en_chr11:110251327-110251472	CEBPG	FDX1
G3 amp	en_chr11:110581726-110581943	ELF4	FDX1
G3 amp	en_chr11:110367857-110368312	SPI1	FDX1
G3 amp	en_chr11:110367857-110368312	MSX1	FDX1
G3 amp	en_chr11:110317898-110318249	IKZF1	FDX1
G3 amp	en_chr11:110317898-110318249	HOXA11	FDX1
G3 amp	en_chr11:110317898-110318249	GATA3	FDX1
G3 amp	en_chr11:110241941-110242123	SPI1	FDX1
G3 amp	en_chr11:117721707-117722103	ING4	FXYD2
G3 amp	en_chr11:117745558-117745882	SOX4	FXYD2
G3 amp	en_chr11:117721707-117722103	TCF3	FXYD2
G3 amp	en_chr11:117693971-117694128	GTF2IRD1	FXYD2
G3 amp	en_chr7:55235458-55235690	ZNF333	EGFR
G3 amp	en_chr7:55063666-55063958	ZNF333	EGFR
G3 amp	en_chr7:55063666-55063958	SMAD1	EGFR
G3 amp	en_chr7:55235458-55235690	EVX2	EGFR
G3 amp	en_chr7:55235458-55235690	VAX1	EGFR
G3 amp	en_chr7:55063666-55063958	ZNF354C	EGFR
G3 amp	en_chr7:55235458-55235690	HOXA6	EGFR
G3 amp	en_chr7:55235458-55235690	PAX6	EGFR
G3 amp	en_chr8:117664096-117664364	MEIS2	UTP23
G3 amp	en_chr8:117366472-117366785	SIX4	UTP23
G3 amp	en_chr8:117529764-117530094	SIX4	UTP23
G3 amp	en_chr8:117711370-117711748	ZNF354C	UTP23
G3 amp	en_chr8:117529764-117530094	MEIS2	UTP23
G3 amp	en_chr8:117484091-117484236	MAFK	UTP23
G3 amp	en_chr8:117744101-117744355	SOX4	UTP23
G3 amp	en_chr8:117744101-117744355	MYCN	UTP23
G3 amp	en_chr8:117456775-117457003	SMAD2	UTP23
G3 amp	en_chr8:117744101-117744355	NR3C1	UTP23
G3 amp	en_chr8:117529764-117530094	SOX4	UTP23
G3 amp	en_chr8:117378539-117378781	TEAD1	UTP23
G3 amp	en_chr8:117366472-117366785	SOX4	UTP23
G3 amp	en_chr8:117744101-117744355	SMAD4	UTP23
G3 amp	en_chr8:117335974-117336137	SOX8	UTP23
G3 amp	en_chr8:117630556-117630790	SOX4	UTP23
G3 amp	en_chr8:117664096-117664364	ZNF354C	UTP23
G3 amp	en_chr8:117378539-117378781	SOX4	UTP23
G3 amp	en_chr8:117744101-117744355	SOX8	UTP23
G3 amp	en_chr8:117664503-117664654	ZNF354C	UTP23
G3 amp	en_chr8:117664503-117664654	KLF12	UTP23
G3 amp	en_chr8:117664096-117664364	KLF12	UTP23
G3 amp	en_chr8:117378539-117378781	POU3F1	UTP23
G3 amp	en_chr8:117335974-117336137	STAT6	UTP23
G3 amp	en_chr8:117366472-117366785	HMBOX1	UTP23
G3 amp	en_chr8:117529764-117530094	HIC1	UTP23
G3 amp	en_chr8:117529764-117530094	SP3	UTP23
G3 amp	en_chr8:117630556-117630790	MEIS2	UTP23
G3 amp	en_chr8:117366472-117366785	POU3F1	UTP23
G3 amp	en_chr8:117664096-117664364	SMAD2	UTP23
G3 amp	en_chr8:117484091-117484236	SMAD4	UTP23
G3 amp	en_chr8:117484091-117484236	ZNF354C	UTP23
G3 amp	en_chr8:117664503-117664654	ZEB1	UTP23
G3 amp	en_chr8:117378539-117378781	HMBOX1	UTP23
G3 amp	en_chr8:117630556-117630790	TEAD1	UTP23
G3 amp	en_chr8:117744101-117744355	ZEB1	UTP23
G3 amp	en_chr8:117335974-117336137	CREB1	UTP23
G3 amp	en_chr8:117664096-117664364	ETS1	UTP23
G3 amp	en_chr8:117366472-117366785	ZNF333	UTP23
G3 amp	en_chr8:117378539-117378781	ZNF333	UTP23
G3 amp	en_chr8:117366472-117366785	NR3C1	UTP23
G3 amp	en_chr8:117456775-117457003	ZNF354C	UTP23
G3 amp	en_chr8:117366472-117366785	MYCN	UTP23
G3 amp	en_chr8:117456775-117457003	ZEB1	UTP23
G3 amp	en_chr8:117744101-117744355	TCF4	UTP23
G3 amp	en_chr8:117711370-117711748	SOX2	UTP23
G3 amp	en_chr8:117711370-117711748	NR3C1	UTP23
G3 amp	en_chr8:117484091-117484236	CREB1	UTP23
G3 amp	en_chr8:117711370-117711748	POU3F1	UTP23
G3 amp	en_chr8:117529764-117530094	SMAD9	UTP23
G3 amp	en_chr8:117529764-117530094	TEAD1	UTP23
G3 amp	en_chr8:117529764-117530094	RFX7	UTP23
G3 amp	en_chr8:117664096-117664364	NR3C1	UTP23
G3 amp	en_chr8:117529764-117530094	CREB1	UTP23
G3 amp	en_chr8:117664503-117664654	GTF2I	UTP23
G3 amp	en_chr8:117529764-117530094	SOX2	UTP23
G3 amp	en_chr8:117711370-117711748	HBP1	UTP23
G3 amp	en_chr8:117484091-117484236	TFAP4	UTP23
G3 amp	en_chr8:117664096-117664364	HLTF	UTP23
G3 amp	en_chr8:117529764-117530094	NR3C1	UTP23
G3 amp	en_chr8:117529764-117530094	ATF1	UTP23
G3 amp	en_chr8:117335974-117336137	POU3F1	UTP23
G3 amp	en_chr8:117366472-117366785	SMAD4	UTP23
G3 amp	en_chr8:117744101-117744355	SMAD2	UTP23
G3 amp	en_chr8:117664503-117664654	ZNF333	UTP23
G3 amp	en_chr8:117711370-117711748	ZNF333	UTP23
G3 amp	en_chr8:117529764-117530094	ZNF333	UTP23
G3 amp	en_chr8:117529764-117530094	ZNF354C	UTP23
G3 amp	en_chr11:109958650-109959379	ZNF354C	ZC3H12C
G3 amp	en_chr11:109958650-109959379	HMBOX1	ZC3H12C
G3 amp	en_chr11:109870773-109871141	ATF1	ZC3H12C
G3 amp	en_chr11:110002516-110002895	SMAD4	ZC3H12C
G3 amp	en_chr11:109958650-109959379	TEAD1	ZC3H12C
G3 amp	en_chr11:109870773-109871141	CREB1	ZC3H12C
G3 amp	en_chr11:109870773-109871141	SMAD2	ZC3H12C
G3 amp	en_chr11:109870773-109871141	RFX7	ZC3H12C
G3 amp	en_chr11:109958650-109959379	SMAD9	ZC3H12C
G3 amp	en_chr11:109958650-109959379	SMAD2	ZC3H12C
G3 amp	en_chr11:110002516-110002895	ZNF354C	ZC3H12C
G3 amp	en_chr11:110002516-110002895	ZFHX3	ZC3H12C
G3 amp	en_chr11:109958650-109959379	TCF12	ZC3H12C
G3 amp	en_chr11:109958650-109959379	SMAD4	ZC3H12C
G3 amp	en_chr11:109870773-109871141	HMBOX1	ZC3H12C
G3 amp	en_chr11:110002516-110002895	TCF4	ZC3H12C
G3 amp	en_chr11:109958650-109959379	PAX6	ZC3H12C
G3 amp	en_chr11:109958650-109959379	BCL6	ZC3H12C
G3 amp	en_chr11:110002516-110002895	PAX6	ZC3H12C
G3 amp	en_chr11:109958650-109959379	CREB1	ZC3H12C
G3 amp	en_chr11:109958650-109959379	NR3C1	ZC3H12C
G3 amp	en_chr11:109958650-109959379	ELF1	ZC3H12C
G3 amp	en_chr11:109958650-109959379	BPTF	ZC3H12C
G3 amp	en_chr11:110002516-110002895	HMBOX1	ZC3H12C
G3 amp	en_chr11:125037243-125037532	HNF4A	TMEM218
G3 amp	en_chr11:125037243-125037532	HES1	TMEM218
G3 amp	en_chr11:125037243-125037532	TEAD2	TMEM218
G3 amp	en_chr11:107187292-107187599	SOX8	CWF19L2
G3 amp	en_chr11:107187292-107187599	BCL6	CWF19L2
G3 amp	en_chr11:107187292-107187599	NR3C1	CWF19L2
G3 amp	en_chr8:131864452-131864841	SPI1	ADCY8
G3 amp	en_chr8:131813824-131814167	IKZF1	ADCY8
G3 amp	en_chr8:131813824-131814167	SPI1	ADCY8
G3 amp	en_chr8:131864452-131864841	IKZF1	ADCY8
G3 amp	en_chr8:131864452-131864841	PAX6	ADCY8
G3 amp	en_chr8:131864452-131864841	SOX9	ADCY8
G3 amp	en_chr8:131864452-131864841	AR	ADCY8
G3 amp	en_chr8:131813824-131814167	PAX6	ADCY8
G3 amp	en_chr8:124407455-124407786	SP1	ATAD2
G3 amp	en_chr8:124407044-124407322	TEAD1	ATAD2
G3 amp	en_chr8:124407044-124407322	HOXA6	ATAD2
G3 amp	en_chr8:124407044-124407322	HOXD13	ATAD2
G3 amp	en_chr8:124407455-124407786	ZNF354C	ATAD2
G3 amp	en_chr11:95448832-95449445	ETS1	CEP57
G3 amp	en_chr11:95448832-95449445	MEIS2	CEP57
G3 amp	en_chr11:95448832-95449445	CREB1	CEP57
G3 amp	en_chr11:95448832-95449445	NFE2L1	CEP57
G3 amp	en_chr11:95448832-95449445	ING4	CEP57
G3 amp	en_chr11:95448832-95449445	HMX1	CEP57
G3 amp	en_chr11:95448832-95449445	ZNF354C	CEP57
G3 amp	en_chr11:95407920-95408143	ING4	CEP57
G3 amp	en_chr11:95407920-95408143	ZNF354C	CEP57
G3 amp	en_chr11:95448832-95449445	VAX2	CEP57
G3 amp	en_chr11:95407920-95408143	NR3C1	CEP57
G3 amp	en_chr11:95448832-95449445	ZNF333	CEP57
G3 amp	en_chr11:95448832-95449445	NR3C1	CEP57
G3 amp	en_chr11:95448832-95449445	VSX1	CEP57
G3 amp	en_chr11:95448832-95449445	SOX4	CEP57
G3 amp	en_chr11:95407920-95408143	MEIS2	CEP57
G3 amp	en_chr11:95448832-95449445	POU3F1	CEP57
G3 amp	en_chr11:95448832-95449445	ARX	CEP57
G3 amp	en_chr11:95448832-95449445	BPTF	CEP57
G3 amp	en_chr11:95448832-95449445	MNX1	CEP57
G3 amp	en_chr11:95448832-95449445	EMX2	CEP57
G3 amp	en_chr11:95448832-95449445	MYCN	CEP57
G3 amp	en_chr11:95407920-95408143	MYCN	CEP57
G3 amp	en_chr11:95448832-95449445	TCF4	CEP57
G3 amp	en_chr11:95448832-95449445	ZEB1	CEP57
G3 amp	en_chr11:95448832-95449445	SMAD4	CEP57
G3 amp	en_chr11:123523260-123523441	TCF12	ZNF202
G3 amp	en_chr11:123523260-123523441	TCF3	ZNF202
G3 amp	en_chr11:123523260-123523441	SMAD4	ZNF202
G3 amp	en_chr11:123523260-123523441	VAX2	ZNF202
G3 amp	en_chr12:8840377-8840836	PAX6	RIMKLB
G3 amp	en_chr8:127387635-127388005	TCF12	FAM84B
G3 amp	en_chr8:127840242-127840498	TEAD1	FAM84B
G3 amp	en_chr8:127489107-127489187	MEIS2	FAM84B
G3 amp	en_chr8:127927068-127927434	MYCN	FAM84B
G3 amp	en_chr8:127391569-127391909	SMAD9	FAM84B
G3 amp	en_chr8:127387635-127388005	NFIX	FAM84B
G3 amp	en_chr8:127916866-127917178	SLC20A1	FAM84B
G3 amp	en_chr8:127387635-127388005	SOX4	FAM84B
G3 amp	en_chr8:127387635-127388005	SMAD9	FAM84B
G3 amp	en_chr8:127916866-127917178	SOX4	FAM84B
G3 amp	en_chr8:127840242-127840498	ZIC3	FAM84B
G3 amp	en_chr8:127916866-127917178	SMAD4	FAM84B
G3 amp	en_chr8:127391569-127391909	CUX1	FAM84B
G3 amp	en_chr8:127837362-127837443	SLC20A1	FAM84B
G3 amp	en_chr8:127908732-127908971	SOX4	FAM84B
G3 amp	en_chr8:127927068-127927434	MYC	FAM84B
G3 amp	en_chr8:127840242-127840498	POU5F1B	FAM84B
G3 amp	en_chr8:127916866-127917178	SOX21	FAM84B
G3 amp	en_chr8:127916866-127917178	ZIC3	FAM84B
G3 amp	en_chr8:127840242-127840498	POU2F1	FAM84B
G3 amp	en_chr8:127837362-127837443	CUX1	FAM84B
G3 amp	en_chr8:127837362-127837443	SOX8	FAM84B
G3 amp	en_chr8:127908732-127908971	POU2F1	FAM84B
G3 amp	en_chr8:127916866-127917178	NR3C1	FAM84B
G3 amp	en_chr8:127927068-127927434	MEIS2	FAM84B
G3 amp	en_chr8:127387635-127388005	SMAD4	FAM84B
G3 amp	en_chr8:127391569-127391909	SOX4	FAM84B
G3 amp	en_chr8:127387635-127388005	VAX2	FAM84B
G3 amp	en_chr8:127908732-127908971	MEF2C	FAM84B
G3 amp	en_chr8:127391569-127391909	ZNF333	FAM84B
G3 amp	en_chr8:127840242-127840498	NR3C1	FAM84B
G3 amp	en_chr8:127916866-127917178	MEF2C	FAM84B
G3 amp	en_chr8:127391569-127391909	NFIX	FAM84B
G3 amp	en_chr8:127840242-127840498	MAFK	FAM84B
G3 amp	en_chr8:127391569-127391909	ZEB1	FAM84B
G3 amp	en_chr8:127927068-127927434	ZNF333	FAM84B
G3 amp	en_chr8:127927068-127927434	TCF4	FAM84B
G3 amp	en_chr8:127840242-127840498	E2F5	FAM84B
G3 amp	en_chr8:127916866-127917178	ZEB1	FAM84B
G3 amp	en_chr8:127927068-127927434	TEAD1	FAM84B
G3 amp	en_chr8:127927068-127927434	NFIX	FAM84B
G3 amp	en_chr8:127840242-127840498	MEIS2	FAM84B
G3 amp	en_chr8:127927068-127927434	POU2F1	FAM84B
G3 amp	en_chr8:127927068-127927434	VAX2	FAM84B
G3 amp	en_chr8:127916866-127917178	MEIS2	FAM84B
G3 amp	en_chr8:127908732-127908971	KLF12	FAM84B
G3 amp	en_chr8:127391569-127391909	POU2F1	FAM84B
G3 amp	en_chr8:127387635-127388005	CUX1	FAM84B
G3 amp	en_chr8:127391569-127391909	TFCP2	FAM84B
G3 amp	en_chr8:127908732-127908971	CUX1	FAM84B
G3 amp	en_chr8:127387635-127388005	ATM	FAM84B
G3 amp	en_chr8:127391569-127391909	TFAP4	FAM84B
G3 amp	en_chr8:127391569-127391909	NR3C1	FAM84B
G3 amp	en_chr8:125666841-125667071	ZIC3	MTSS1
G3 amp	en_chr8:125666841-125667071	SOX4	MTSS1
G3 amp	en_chr8:125666841-125667071	TFAP4	MTSS1
G3 amp	en_chr8:125649664-125650232	NFE2L1	MTSS1
G3 amp	en_chr8:125683699-125684014	HMBOX1	MTSS1
G3 amp	en_chr8:125698372-125698715	MYCN	MTSS1
G3 amp	en_chr8:125721699-125722377	MYC	MTSS1
G3 amp	en_chr8:125683084-125683301	ZNF333	MTSS1
G3 amp	en_chr8:125699655-125699932	SOX4	MTSS1
G3 amp	en_chr8:125794770-125795104	TFCP2	MTSS1
G3 amp	en_chr8:125656235-125656588	MYCN	MTSS1
G3 amp	en_chr8:125666841-125667071	HMX1	MTSS1
G3 amp	en_chr8:125797387-125797699	EP300	MTSS1
G3 amp	en_chr8:125656235-125656588	SMAD2	MTSS1
G3 amp	en_chr8:125649664-125650232	SIX4	MTSS1
G3 amp	en_chr8:125646597-125646950	ZNF333	MTSS1
G3 amp	en_chr8:125797387-125797699	ZIC3	MTSS1
G3 amp	en_chr8:125698372-125698715	ZEB1	MTSS1
G3 amp	en_chr8:125656235-125656588	MNX1	MTSS1
G3 amp	en_chr8:125721699-125722377	EP300	MTSS1
G3 amp	en_chr8:125721699-125722377	ZEB1	MTSS1
G3 amp	en_chr8:125646597-125646950	TTF1	MTSS1
G3 amp	en_chr8:125683699-125684014	VAX2	MTSS1
G3 amp	en_chr8:125794770-125795104	SOX4	MTSS1
G3 amp	en_chr8:125797387-125797699	ZNF354C	MTSS1
G3 amp	en_chr8:125794770-125795104	ZEB1	MTSS1
G3 amp	en_chr8:125666841-125667071	ETS1	MTSS1
G3 amp	en_chr8:125699655-125699932	MYCN	MTSS1
G3 amp	en_chr8:125683699-125684014	SIX1	MTSS1
G3 amp	en_chr8:125683699-125684014	MAFK	MTSS1
G3 amp	en_chr8:125698372-125698715	TTF1	MTSS1
G3 amp	en_chr8:125721699-125722377	TFAP4	MTSS1
G3 amp	en_chr8:125683699-125684014	SIX4	MTSS1
G3 amp	en_chr8:125672540-125672913	SOX13	MTSS1
G3 amp	en_chr8:125698372-125698715	SOX4	MTSS1
G3 amp	en_chr8:125656235-125656588	TCF7L2	MTSS1
G3 amp	en_chr8:125721699-125722377	SMAD4	MTSS1
G3 amp	en_chr8:125683699-125684014	ZNF354C	MTSS1
G3 amp	en_chr8:125649664-125650232	SIX1	MTSS1
G3 amp	en_chr8:125672540-125672913	SOX4	MTSS1
G3 amp	en_chr8:125646597-125646950	ZEB1	MTSS1
G3 amp	en_chr8:125721699-125722377	ETS1	MTSS1
G3 amp	en_chr8:125797387-125797699	ETS1	MTSS1
G3 amp	en_chr8:125656235-125656588	HMX1	MTSS1
G3 amp	en_chr8:125721699-125722377	ZNF354C	MTSS1
G3 amp	en_chr8:125721699-125722377	ZIC3	MTSS1
G3 amp	en_chr8:125666841-125667071	SF1	MTSS1
G3 amp	en_chr8:125699655-125699932	SMAD4	MTSS1
G3 amp	en_chr8:125649664-125650232	ETV1	MTSS1
G3 amp	en_chr8:125666841-125667071	TCF12	MTSS1
G3 amp	en_chr8:125672540-125672913	VAX2	MTSS1
G3 amp	en_chr8:125646597-125646950	VAX2	MTSS1
G3 amp	en_chr8:125672540-125672913	MNX1	MTSS1
G3 amp	en_chr8:125721699-125722377	SMAD2	MTSS1
G3 amp	en_chr8:125797387-125797699	SOX13	MTSS1
G3 amp	en_chr8:125649664-125650232	SMAD4	MTSS1
G3 amp	en_chr8:125794770-125795104	STAT6	MTSS1
G3 amp	en_chr8:125649664-125650232	ZNF740	MTSS1
G3 amp	en_chr8:125683699-125684014	SOX8	MTSS1
G3 amp	en_chr8:125683699-125684014	SMAD4	MTSS1
G3 amp	en_chr8:125794770-125795104	ZIC3	MTSS1
G3 amp	en_chr8:125656235-125656588	ZNF333	MTSS1
G3 amp	en_chr8:125794770-125795104	NFE2L1	MTSS1
G3 amp	en_chr8:125672540-125672913	ZNF354C	MTSS1
G3 amp	en_chr8:125794770-125795104	SMAD2	MTSS1
G3 amp	en_chr8:125672540-125672913	TFCP2	MTSS1
G3 amp	en_chr8:125721699-125722377	SOX4	MTSS1
G3 amp	en_chr8:125699655-125699932	MYC	MTSS1
G3 amp	en_chr8:125797387-125797699	STAT6	MTSS1
G3 amp	en_chr8:125666841-125667071	ZNF333	MTSS1
G3 amp	en_chr8:125699655-125699932	SMAD2	MTSS1
G3 amp	en_chr8:125649664-125650232	SF1	MTSS1
G3 amp	en_chr8:125666841-125667071	SIX4	MTSS1
G3 amp	en_chr8:125699655-125699932	NFE2L1	MTSS1
G3 amp	en_chr8:125794770-125795104	SMAD9	MTSS1
G3 amp	en_chr8:125672540-125672913	ETS1	MTSS1
G3 amp	en_chr8:125672540-125672913	HMBOX1	MTSS1
G3 amp	en_chr8:125683699-125684014	MNX1	MTSS1
G3 amp	en_chr8:125656235-125656588	VAX2	MTSS1
G3 amp	en_chr8:125721699-125722377	CREB1	MTSS1
G3 amp	en_chr8:125683699-125684014	KLF12	MTSS1
G3 amp	en_chr8:125649664-125650232	ZEB1	MTSS1
G3 amp	en_chr8:125699655-125699932	ZNF354C	MTSS1
G3 amp	en_chr8:125656235-125656588	ZNF354C	MTSS1
G3 amp	en_chr8:125666841-125667071	VAX2	MTSS1
G3 amp	en_chr8:125656235-125656588	HLTF	MTSS1
G3 amp	en_chr8:125683699-125684014	SMAD2	MTSS1
G3 amp	en_chr8:125699655-125699932	ARNT	MTSS1
G3 amp	en_chr8:125649664-125650232	VAX2	MTSS1
G3 amp	en_chr8:125666841-125667071	ZNF354C	MTSS1
G3 amp	en_chr8:125721699-125722377	ARNT	MTSS1
G3 amp	en_chr8:125794770-125795104	BPTF	MTSS1
G3 amp	en_chr8:125698372-125698715	SOX13	MTSS1
G3 amp	en_chr8:125699655-125699932	ZIC3	MTSS1
G3 amp	en_chr8:125649664-125650232	ZNF354C	MTSS1
G3 amp	en_chr8:125649664-125650232	ZIC3	MTSS1
G3 amp	en_chr8:125698372-125698715	ZNF354C	MTSS1
G3 amp	en_chr8:125683699-125684014	ARNT	MTSS1
G3 amp	en_chr8:125649664-125650232	ATM	MTSS1
G3 amp	en_chr8:125672540-125672913	ZNF333	MTSS1
G3 amp	en_chr8:125699655-125699932	HMX1	MTSS1
G3 amp	en_chr8:125672540-125672913	ZIC3	MTSS1
G3 amp	en_chr8:122906081-122906401	SPI1	HAS2
G3 amp	en_chr8:122906081-122906401	CEBPG	HAS2
G3 amp	en_chr8:122274970-122275319	RREB1	HAS2
G3 amp	en_chr8:122274970-122275319	SPI1	HAS2
G3 amp	en_chr8:123050237-123050548	SPI1	HAS2
G3 amp	en_chr8:122499627-122499835	ZNF35	HAS2
G3 amp	en_chr8:123117461-123117740	HOXD8	HAS2
G3 amp	en_chr8:122499627-122499835	HOXA11	HAS2
G3 amp	en_chr8:123117461-123117740	HOXA9	HAS2
G3 amp	en_chr8:123117461-123117740	HOXA11	HAS2
G3 amp	en_chr8:122351960-122352334	IKZF1	HAS2
G3 amp	en_chr8:122906081-122906401	TEF	HAS2
G3 amp	en_chr8:122351960-122352334	HOXD8	HAS2
G3 amp	en_chr8:122906081-122906401	STAT3	HAS2
G3 amp	en_chr8:122351960-122352334	STAT3	HAS2
G3 amp	en_chr8:122274970-122275319	ELF1	HAS2
G3 amp	en_chr8:123050237-123050548	TCF3	HAS2
G3 amp	en_chr8:122351960-122352334	ELF1	HAS2
G3 amp	en_chr8:122906081-122906401	GBX2	HAS2
G3 amp	en_chr8:122906081-122906401	ELF1	HAS2
G3 amp	en_chr8:122351960-122352334	SPI1	HAS2
G3 amp	en_chr8:122351960-122352334	ZNF35	HAS2
G3 amp	en_chr8:122351960-122352334	HOXA7	HAS2
G3 amp	en_chr8:122906081-122906401	HOXA7	HAS2
G3 amp	en_chr8:122906081-122906401	HOXD8	HAS2
G3 amp	en_chr8:122906081-122906401	LHX9	HAS2
G3 amp	en_chr8:122906081-122906401	GSC	HAS2
G3 amp	en_chr8:123050237-123050548	ELF4	HAS2
G3 amp	en_chr8:123050237-123050548	ELF1	HAS2
G3 amp	en_chr8:122351960-122352334	SP1	HAS2
G3 amp	en_chr8:122906081-122906401	HOXC4	HAS2
G3 amp	en_chr3:178978348-178978737	FOXD3	KCNMB3
G3 amp	en_chr3:178978348-178978737	HOXA11	KCNMB3
G3 amp	en_chr3:178978348-178978737	CEBPG	KCNMB3
G3 amp	en_chr3:178978348-178978737	ATF4	KCNMB3
G3 amp	en_chr3:178978348-178978737	HOXC11	KCNMB3
G3 amp	en_chr8:122176324-122176668	SPI1	SNTB1
G3 amp	en_chr8:121798029-121798317	FOXJ1	SNTB1
G3 amp	en_chr8:122176324-122176668	CEBPG	SNTB1
G3 amp	en_chr8:121821026-121821194	FOXD3	SNTB1
G3 amp	en_chr8:122176324-122176668	HOXA11	SNTB1
G3 amp	en_chr8:122163182-122163617	SPI1	SNTB1
G3 amp	en_chr8:122176324-122176668	FOXD1	SNTB1
G3 amp	en_chr8:122176324-122176668	AR	SNTB1
G3 amp	en_chr8:121821026-121821194	FOXJ1	SNTB1
G3 amp	en_chr8:121737162-121737328	SPI1	SNTB1
G3 amp	en_chr8:121815954-121816374	HOXB7	SNTB1
G3 amp	en_chr8:122163182-122163617	IRF2	SNTB1
G3 amp	en_chr8:121649803-121649981	HOXB7	SNTB1
G3 amp	en_chr8:122163182-122163617	FOXJ1	SNTB1
G3 amp	en_chr8:121737162-121737328	FLI1	SNTB1
G3 amp	en_chr8:121821026-121821194	TCF7	SNTB1
G3 amp	en_chr8:122163182-122163617	FOXD1	SNTB1
G3 amp	en_chr8:121798029-121798317	SPI1	SNTB1
G3 amp	en_chr8:121649803-121649981	SPI1	SNTB1
G3 amp	en_chr8:121839869-121840146	SPI1	SNTB1
G3 amp	en_chr8:121815954-121816374	CEBPG	SNTB1
G3 amp	en_chr8:121821026-121821194	ELF4	SNTB1
G3 amp	en_chr8:121798029-121798317	CEBPG	SNTB1
G3 amp	en_chr8:122176324-122176668	FOXD3	SNTB1
G3 amp	en_chr8:121815954-121816374	HOXA7	SNTB1
G3 amp	en_chr8:121649803-121649981	FOXD1	SNTB1
G3 amp	en_chr8:122163182-122163617	GTF2B	SNTB1
G3 amp	en_chr8:121839869-121840146	PPARA	SNTB1
G3 amp	en_chr8:121815954-121816374	HOXA11	SNTB1
G3 amp	en_chr8:121649803-121649981	HOXA11	SNTB1
G3 amp	en_chr8:121822442-121823157	ARNT2	MRPL13
G3 amp	en_chr8:121619256-121619602	MEF2D	MRPL13
G3 amp	en_chr8:121628287-121628559	HOXA7	MRPL13
G3 amp	en_chr8:121628287-121628559	SPI1	MRPL13
G3 amp	en_chr8:121619256-121619602	HOXA2	MRPL13
G3 amp	en_chr8:121822442-121823157	CEBPG	MRPL13
G3 amp	en_chr8:121822442-121823157	TGIF2	MRPL13
G3 amp	en_chr8:121619256-121619602	CEBPG	MRPL13
G3 amp	en_chr8:121822442-121823157	FOXD1	MRPL13
G3 amp	en_chr8:121822442-121823157	HOXA2	MRPL13
G3 amp	en_chr8:121822442-121823157	HOXD8	MRPL13
G3 amp	en_chr8:121619256-121619602	HOXA9	MRPL13
G3 amp	en_chr8:121822442-121823157	HOXC4	MRPL13
G3 amp	en_chr8:121822442-121823157	HOXA7	MRPL13
G3 amp	en_chr8:121619256-121619602	HOXA11	MRPL13
G3 amp	en_chr8:121619256-121619602	SPI1	MRPL13
G3 amp	en_chr8:121822442-121823157	YBX1	MRPL13
G3 amp	en_chr8:121628287-121628559	HOXD8	MRPL13
G3 amp	en_chr8:121822442-121823157	MEF2D	MRPL13
G3 amp	en_chr8:121822442-121823157	HOXA11	MRPL13
G3 amp	en_chr8:121628287-121628559	HOXA2	MRPL13
G3 amp	en_chr8:121628287-121628559	HOXC4	MRPL13
G3 amp	en_chr8:121628287-121628559	YBX1	MRPL13
G3 amp	en_chr8:121619256-121619602	HOXD8	MRPL13
G3 amp	en_chr12:20365637-20365979	CREB1	PDE3A
G3 amp	en_chr12:20047799-20048015	NR3C1	PDE3A
G3 amp	en_chr12:20099675-20099840	ATM	PDE3A
G3 amp	en_chr12:20069508-20069793	PAX6	PDE3A
G3 amp	en_chr12:20365637-20365979	PAX6	PDE3A
G3 amp	en_chr12:20069508-20069793	NR3C1	PDE3A
G3 amp	en_chr12:20124309-20124606	HMBOX1	PDE3A
G3 amp	en_chr12:20069508-20069793	SP1	PDE3A
G3 amp	en_chr12:20124309-20124606	TEAD1	PDE3A
G3 amp	en_chr12:20124309-20124606	ZNF354C	PDE3A
G3 amp	en_chr12:20047799-20048015	AR	PDE3A
G3 amp	en_chr12:20069508-20069793	ELF1	PDE3A
G3 amp	en_chr12:20099675-20099840	GABPA	PDE3A
G3 amp	en_chr12:20099675-20099840	NR3C1	PDE3A
G3 amp	en_chr12:20124309-20124606	STAT3	PDE3A
G3 amp	en_chr12:20099675-20099840	ZNF354C	PDE3A
G3 amp	en_chr12:20069508-20069793	SP4	PDE3A
G3 amp	en_chr12:20069508-20069793	EP300	PDE3A
G3 amp	en_chr12:20099675-20099840	ELF1	PDE3A
G3 amp	en_chr12:20047799-20048015	PAX6	PDE3A
G3 amp	en_chr8:123908169-123908483	VAX2	ZHX2
G3 amp	en_chr8:123801301-123801636	DLX2	ZHX2
G3 amp	en_chr8:123398501-123398841	BPTF	ZHX2
G3 amp	en_chr8:123443932-123444239	SOX4	ZHX2
G3 amp	en_chr8:123908169-123908483	MEIS2	ZHX2
G3 amp	en_chr8:123554742-123554841	SOX4	ZHX2
G3 amp	en_chr8:123801301-123801636	HMX1	ZHX2
G3 amp	en_chr8:123811167-123811696	SOX4	ZHX2
G3 amp	en_chr8:123398501-123398841	SOX8	ZHX2
G3 amp	en_chr8:123398501-123398841	HSF1	ZHX2
G3 amp	en_chr8:123908169-123908483	TFAP4	ZHX2
G3 amp	en_chr8:123398501-123398841	TCF3	ZHX2
G3 amp	en_chr8:123801301-123801636	BPTF	ZHX2
G3 amp	en_chr8:123443932-123444239	VAX2	ZHX2
G3 amp	en_chr8:123908169-123908483	TEAD1	ZHX2
G3 amp	en_chr8:123811167-123811696	MEIS2	ZHX2
G3 amp	en_chr8:123443932-123444239	TCF3	ZHX2
G3 amp	en_chr8:123908169-123908483	NR3C1	ZHX2
G3 amp	en_chr8:123845065-123845251	VAX2	ZHX2
G3 amp	en_chr8:123398501-123398841	SOX4	ZHX2
G3 amp	en_chr8:123443932-123444239	ESX1	ZHX2
G3 amp	en_chr8:123317783-123317849	TCF7L1	ZHX2
G3 amp	en_chr8:123801301-123801636	TCF7L2	ZHX2
G3 amp	en_chr8:123398501-123398841	SOX21	ZHX2
G3 amp	en_chr8:123317783-123317849	TCF7L2	ZHX2
G3 amp	en_chr8:123801301-123801636	ING4	ZHX2
G3 amp	en_chr8:123801301-123801636	NR3C1	ZHX2
G3 amp	en_chr8:123398501-123398841	ELK1	ZHX2
G3 amp	en_chr8:123811167-123811696	NFIX	ZHX2
G3 amp	en_chr8:123554742-123554841	VAX2	ZHX2
G3 amp	en_chr8:123554742-123554841	DLX2	ZHX2
G3 amp	en_chr8:123811167-123811696	ZEB1	ZHX2
G3 amp	en_chr8:123908169-123908483	TCF3	ZHX2
G3 amp	en_chr8:123398501-123398841	KLF12	ZHX2
G3 amp	en_chr8:123443932-123444239	SOX21	ZHX2
G3 amp	en_chr8:123908169-123908483	SMAD2	ZHX2
G3 amp	en_chr8:123398501-123398841	SMAD4	ZHX2
G3 amp	en_chr8:123554742-123554841	POU2F1	ZHX2
G3 amp	en_chr8:123398501-123398841	SF1	ZHX2
G3 amp	en_chr8:123811167-123811696	NR3C1	ZHX2
G3 amp	en_chr8:123443932-123444239	NFIX	ZHX2
G3 amp	en_chr8:123443932-123444239	NR3C1	ZHX2
G3 amp	en_chr8:123811167-123811696	TCF3	ZHX2
G3 amp	en_chr8:123811167-123811696	SMAD4	ZHX2
G3 amp	en_chr8:123398501-123398841	NR3C1	ZHX2
G3 amp	en_chr8:123801301-123801636	VAX2	ZHX2
G3 amp	en_chr8:123801301-123801636	TCF7L1	ZHX2
G3 amp	en_chr8:123845065-123845251	TCF7L1	ZHX2
G3 amp	en_chr8:123801301-123801636	SOX4	ZHX2
G3 amp	en_chr4:54928262-54928437	ETV4	GSX2
G3 amp	en_chr4:54929171-54929915	HOXC11	GSX2
G3 amp	en_chr4:54929171-54929915	ETV4	GSX2
G3 amp	en_chr4:54928262-54928437	GATA4	GSX2
G3 amp	en_chr4:55097338-55097659	ELF5	GSX2
G3 amp	en_chr4:54929171-54929915	EN1	GSX2
G3 amp	en_chr4:54928262-54928437	HOXC11	GSX2
G3 amp	en_chr4:54929171-54929915	ELF5	GSX2
G3 amp	en_chr4:54929171-54929915	GSX2	GSX2
G3 amp	en_chr4:54929171-54929915	TGIF2	GSX2
G3 amp	en_chr4:55097338-55097659	RREB1	GSX2
G3 amp	en_chr4:54929171-54929915	HOXD13	GSX2
G3 amp	en_chr4:54928262-54928437	GATA3	GSX2
G3 amp	en_chr4:54929171-54929915	HOXA6	GSX2
G3 amp	en_chr4:54929171-54929915	GATA3	GSX2
G3 amp	en_chr4:54929171-54929915	HMGA2	GSX2
G3 amp	en_chr4:54929171-54929915	HOXB4	GSX2
G3 amp	en_chr4:54928262-54928437	ELF5	GSX2
G3 amp	en_chr4:54929171-54929915	HOXD10	GSX2
G3 amp	en_chr4:54929171-54929915	HOXA7	GSX2
G3 amp	en_chr4:54929171-54929915	SIX6	GSX2
G3 amp	en_chr4:55097338-55097659	TGIF2	GSX2
G3 amp	en_chr4:54929171-54929915	TEF	GSX2
G3 amp	en_chr4:54929171-54929915	FOXJ1	GSX2
G3 amp	en_chr4:54929171-54929915	SP100	GSX2
G3 amp	en_chr3:181456298-181456477	VSX1	SOX2
G3 amp	en_chr3:181446923-181447316	BPTF	SOX2
G3 amp	en_chr3:181436210-181436850	VAX1	SOX2
G3 amp	en_chr3:181444404-181445128	PATZ1	SOX2
G3 amp	en_chr3:181442269-181442851	SOX4	SOX2
G3 amp	en_chr3:181446923-181447316	MEF2C	SOX2
G3 amp	en_chr3:181445730-181446151	TCF7L1	SOX2
G3 amp	en_chr3:181443678-181444149	TFAP4	SOX2
G3 amp	en_chr3:181419160-181419816	ELK1	SOX2
G3 amp	en_chr3:181444404-181445128	MYCN	SOX2
G3 amp	en_chr3:181437056-181437346	SIX4	SOX2
G3 amp	en_chr3:181876844-181877235	MEIS2	SOX2
G3 amp	en_chr3:181436210-181436850	DLX2	SOX2
G3 amp	en_chr3:181418145-181418802	ETS2	SOX2
G3 amp	en_chr3:181446923-181447316	NFIX	SOX2
G3 amp	en_chr3:181438058-181438556	EGR4	SOX2
G3 amp	en_chr3:181446923-181447316	SOX4	SOX2
G3 amp	en_chr3:181443678-181444149	DLX2	SOX2
G3 amp	en_chr3:181876844-181877235	MYCN	SOX2
G3 amp	en_chr3:181537254-181537571	ZNF333	SOX2
G3 amp	en_chr3:181443678-181444149	POU3F1	SOX2
G3 amp	en_chr3:181876844-181877235	PAX7	SOX2
G3 amp	en_chr3:181959526-181959782	ELK1	SOX2
G3 amp	en_chr3:181537254-181537571	PAX7	SOX2
G3 amp	en_chr3:181438058-181438556	DLX1	SOX2
G3 amp	en_chr3:181440813-181441146	TTF1	SOX2
G3 amp	en_chr3:181442269-181442851	POU3F1	SOX2
G3 amp	en_chr3:181444404-181445128	SP1	SOX2
G3 amp	en_chr3:181419160-181419816	ETV1	SOX2
G3 amp	en_chr3:181419160-181419816	GTF2IRD1	SOX2
G3 amp	en_chr3:181419160-181419816	TCF3	SOX2
G3 amp	en_chr3:181438058-181438556	VAX1	SOX2
G3 amp	en_chr3:181444404-181445128	VAX1	SOX2
G3 amp	en_chr3:181537254-181537571	TCF3	SOX2
G3 amp	en_chr3:181438058-181438556	SP1	SOX2
G3 amp	en_chr3:181437056-181437346	VAX1	SOX2
G3 amp	en_chr3:181442269-181442851	SP1	SOX2
G3 amp	en_chr3:181436210-181436850	ELK1	SOX2
G3 amp	en_chr3:181876844-181877235	ZEB1	SOX2
G3 amp	en_chr3:181444404-181445128	LHX2	SOX2
G3 amp	en_chr3:181419160-181419816	GBX2	SOX2
G3 amp	en_chr3:181436210-181436850	ZNF333	SOX2
G3 amp	en_chr3:181537254-181537571	DLX2	SOX2
G3 amp	en_chr3:181442269-181442851	BPTF	SOX2
G3 amp	en_chr3:181444404-181445128	ZNF740	SOX2
G3 amp	en_chr3:181443678-181444149	KLF12	SOX2
G3 amp	en_chr3:181444404-181445128	MYC	SOX2
G3 amp	en_chr3:181438058-181438556	POU2F1	SOX2
G3 amp	en_chr3:181438058-181438556	GBX2	SOX2
G3 amp	en_chr3:181422063-181422170	NFIX	SOX2
G3 amp	en_chr3:181440813-181441146	DLX2	SOX2
G3 amp	en_chr3:181436210-181436850	MYCN	SOX2
G3 amp	en_chr3:181436210-181436850	MEF2C	SOX2
G3 amp	en_chr3:181443678-181444149	TCF7L1	SOX2
G3 amp	en_chr3:181329651-181329904	POU2F1	SOX2
G3 amp	en_chr3:181959526-181959782	ETS2	SOX2
G3 amp	en_chr3:181537254-181537571	GBX2	SOX2
G3 amp	en_chr3:181445730-181446151	MEF2C	SOX2
G3 amp	en_chr3:181444404-181445128	SMAD4	SOX2
G3 amp	en_chr3:181419160-181419816	SOX21	SOX2
G3 amp	en_chr3:181456298-181456477	SIX4	SOX2
G3 amp	en_chr3:181419160-181419816	BPTF	SOX2
G3 amp	en_chr3:181537254-181537571	MEF2C	SOX2
G3 amp	en_chr3:181456298-181456477	MYCN	SOX2
G3 amp	en_chr3:181442269-181442851	BARX2	SOX2
G3 amp	en_chr3:181474625-181474969	SMAD1	SOX2
G3 amp	en_chr3:181443678-181444149	ZNF333	SOX2
G3 amp	en_chr3:181444404-181445128	KLF12	SOX2
G3 amp	en_chr3:181419160-181419816	ARX	SOX2
G3 amp	en_chr3:181443678-181444149	BARX2	SOX2
G3 amp	en_chr3:181443678-181444149	DLX1	SOX2
G3 amp	en_chr3:181443678-181444149	EGR4	SOX2
G3 amp	en_chr3:181876844-181877235	POU3F1	SOX2
G3 amp	en_chr3:181418145-181418802	E2F2	SOX2
G3 amp	en_chr3:181442269-181442851	ZNF333	SOX2
G3 amp	en_chr3:181419160-181419816	TCF7L1	SOX2
G3 amp	en_chr3:181438058-181438556	BARX2	SOX2
G3 amp	en_chr3:181436210-181436850	ING4	SOX2
G3 amp	en_chr3:181438058-181438556	TCF3	SOX2
G3 amp	en_chr3:181418145-181418802	SOX4	SOX2
G3 amp	en_chr3:181442269-181442851	SMAD1	SOX2
G3 amp	en_chr3:181418145-181418802	POU2F1	SOX2
G3 amp	en_chr3:181445730-181446151	GTF2IRD1	SOX2
G3 amp	en_chr3:181443678-181444149	ZEB1	SOX2
G3 amp	en_chr3:181442269-181442851	SOX21	SOX2
G3 amp	en_chr3:181418145-181418802	SMAD1	SOX2
G3 amp	en_chr3:181418145-181418802	LHX2	SOX2
G3 amp	en_chr3:181414061-181414442	SMAD1	SOX2
G3 amp	en_chr3:181876844-181877235	BARX2	SOX2
G3 amp	en_chr3:181329651-181329904	VSX1	SOX2
G3 amp	en_chr3:181443678-181444149	VSX1	SOX2
G3 amp	en_chr3:181876844-181877235	BCL6	SOX2
G3 amp	en_chr3:181876844-181877235	DLX1	SOX2
G3 amp	en_chr3:181418145-181418802	E2F5	SOX2
G3 amp	en_chr3:181329651-181329904	DLX2	SOX2
G3 amp	en_chr3:181442269-181442851	VSX1	SOX2
G3 amp	en_chr3:181443678-181444149	GTF2IRD1	SOX2
G3 amp	en_chr3:181419160-181419816	PATZ1	SOX2
G3 amp	en_chr3:181456298-181456477	DLX1	SOX2
G3 amp	en_chr3:181367894-181368046	SOX8	SOX2
G3 amp	en_chr3:181876844-181877235	LHX2	SOX2
G3 amp	en_chr3:181537254-181537571	YBX1	SOX2
G3 amp	en_chr3:181442269-181442851	DLX2	SOX2
G3 amp	en_chr3:181440813-181441146	SP1	SOX2
G3 amp	en_chr3:181456298-181456477	POU3F1	SOX2
G3 amp	en_chr3:181438058-181438556	ZNF333	SOX2
G3 amp	en_chr3:181456298-181456477	TP53	SOX2
G3 amp	en_chr3:181444404-181445128	POU2F1	SOX2
G3 amp	en_chr3:181440813-181441146	ELK1	SOX2
G3 amp	en_chr3:181436210-181436850	GBX2	SOX2
G3 amp	en_chr3:181444404-181445128	GTF2IRD1	SOX2
G3 amp	en_chr3:181537254-181537571	POU2F1	SOX2
G3 amp	en_chr3:181537254-181537571	DLX1	SOX2
G3 amp	en_chr3:181418145-181418802	GBX2	SOX2
G3 amp	en_chr3:181876844-181877235	GBX2	SOX2
G3 amp	en_chr3:181419160-181419816	BARX2	SOX2
G3 amp	en_chr3:181438058-181438556	PAX7	SOX2
G3 amp	en_chr3:181436210-181436850	ETV1	SOX2
G3 amp	en_chr3:181422063-181422170	GTF2IRD1	SOX2
G3 amp	en_chr3:181442269-181442851	ING4	SOX2
G3 amp	en_chr3:181436210-181436850	ARX	SOX2
G3 amp	en_chr3:181445730-181446151	BCL6	SOX2
G3 amp	en_chr3:181445730-181446151	STAT5B	SOX2
G3 amp	en_chr3:181446923-181447316	GTF2IRD1	SOX2
G3 amp	en_chr3:181474625-181474969	SOX4	SOX2
G3 amp	en_chr3:181329651-181329904	SMAD1	SOX2
G3 amp	en_chr3:181959526-181959782	SIX4	SOX2
G3 amp	en_chr3:181445730-181446151	SOX21	SOX2
G3 amp	en_chr3:181444404-181445128	NFIX	SOX2
G3 amp	en_chr3:181329651-181329904	GBX2	SOX2
G3 amp	en_chr3:181419160-181419816	PAX7	SOX2
G3 amp	en_chr3:181419160-181419816	MYCN	SOX2
G3 amp	en_chr3:181438058-181438556	ARX	SOX2
G3 amp	en_chr3:181422063-181422170	SP1	SOX2
G3 amp	en_chr3:181443678-181444149	VAX1	SOX2
G3 amp	en_chr3:181329651-181329904	ARX	SOX2
G3 amp	en_chr3:181438058-181438556	LHX2	SOX2
G3 amp	en_chr3:181474625-181474969	TCF3	SOX2
G3 amp	en_chr3:181456298-181456477	VAX1	SOX2
G3 amp	en_chr3:181537254-181537571	VSX1	SOX2
G3 amp	en_chr3:181456298-181456477	BARX2	SOX2
G3 amp	en_chr3:181444404-181445128	ZBTB7A	SOX2
G3 amp	en_chr3:181438058-181438556	MEF2C	SOX2
G3 amp	en_chr3:181436210-181436850	BCL6	SOX2
G3 amp	en_chr3:181445730-181446151	SOX4	SOX2
G3 amp	en_chr3:181436210-181436850	TCF7L1	SOX2
G3 amp	en_chr3:181436210-181436850	POU2F1	SOX2
G3 amp	en_chr3:181414061-181414442	POU2F1	SOX2
G3 amp	en_chr3:181418145-181418802	CTCF	SOX2
G3 amp	en_chr3:181444404-181445128	TCF3	SOX2
G3 amp	en_chr3:181329651-181329904	VAX1	SOX2
G3 amp	en_chr3:181329651-181329904	SIX4	SOX2
G3 amp	en_chr3:181419160-181419816	POU2F1	SOX2
G3 amp	en_chr3:181329651-181329904	BARX2	SOX2
G3 amp	en_chr3:181419160-181419816	POU3F1	SOX2
G3 amp	en_chr3:181414061-181414442	MYCN	SOX2
G3 amp	en_chr3:181440813-181441146	GTF2IRD1	SOX2
G3 amp	en_chr3:181437056-181437346	MEIS2	SOX2
G3 amp	en_chr3:181414061-181414442	MEF2C	SOX2
G3 amp	en_chr3:181437056-181437346	TCF7L1	SOX2
G3 amp	en_chr3:181418145-181418802	EHF	SOX2
G3 amp	en_chr3:181418145-181418802	SP1	SOX2
G3 amp	en_chr3:181442269-181442851	ARX	SOX2
G3 amp	en_chr3:181442269-181442851	POU2F1	SOX2
G3 amp	en_chr3:181418145-181418802	DLX2	SOX2
G3 amp	en_chr3:181444404-181445128	ZNF333	SOX2
G3 amp	en_chr3:181442269-181442851	VAX1	SOX2
G3 amp	en_chr3:181440813-181441146	ZNF740	SOX2
G3 amp	en_chr3:181367894-181368046	BCL6	SOX2
G3 amp	en_chr3:181436210-181436850	DLX1	SOX2
G3 amp	en_chr3:181419160-181419816	BCL6	SOX2
G3 amp	en_chr3:181444404-181445128	TFAP4	SOX2
G3 amp	en_chr3:181443678-181444149	PAX7	SOX2
G3 amp	en_chr3:181419160-181419816	ZEB1	SOX2
G3 amp	en_chr3:181456298-181456477	DLX2	SOX2
G3 amp	en_chr3:181445730-181446151	SOX15	SOX2
G3 amp	en_chr3:181419160-181419816	MEF2C	SOX2
G3 amp	en_chr3:181329651-181329904	DLX1	SOX2
G3 amp	en_chr3:181537254-181537571	BCL6	SOX2
G3 amp	en_chr3:181443678-181444149	LHX2	SOX2
G3 amp	en_chr3:181444404-181445128	DLX2	SOX2
G3 amp	en_chr3:181329651-181329904	PAX7	SOX2
G3 amp	en_chr3:181537254-181537571	LHX2	SOX2
G3 amp	en_chr3:181442269-181442851	LHX2	SOX2
G3 amp	en_chr3:181329651-181329904	LHX2	SOX2
G3 amp	en_chr3:181419160-181419816	ZNF740	SOX2
G3 amp	en_chr3:181438058-181438556	VSX1	SOX2
G3 amp	en_chr3:181876844-181877235	VAX1	SOX2
G3 amp	en_chr3:181443678-181444149	SP1	SOX2
G3 amp	en_chr3:181437056-181437346	EHF	SOX2
G3 amp	en_chr3:181474374-181474552	MEF2C	SOX2
G3 amp	en_chr3:181876844-181877235	DLX2	SOX2
G3 amp	en_chr3:181436210-181436850	BARX2	SOX2
G3 amp	en_chr3:181329651-181329904	SOX4	SOX2
G3 amp	en_chr3:181329651-181329904	YBX1	SOX2
G3 amp	en_chr3:181537254-181537571	VAX1	SOX2
G3 amp	en_chr3:181414061-181414442	YBX1	SOX2
G3 amp	en_chr3:181442269-181442851	TCF3	SOX2
G3 amp	en_chr3:181443678-181444149	TCF3	SOX2
G3 amp	en_chr3:181329651-181329904	CTCF	SOX2
G3 amp	en_chr3:181438058-181438556	GTF2IRD1	SOX2
G3 amp	en_chr3:181437056-181437346	ETV1	SOX2
G3 amp	en_chr3:181419160-181419816	MEIS2	SOX2
G3 amp	en_chr3:181418145-181418802	PAX7	SOX2
G3 amp	en_chr3:181436210-181436850	PAX7	SOX2
G3 amp	en_chr3:181438058-181438556	POU3F1	SOX2
G3 amp	en_chr3:181419160-181419816	SOX15	SOX2
G3 amp	en_chr3:181443678-181444149	GABPA	SOX2
G3 amp	en_chr3:181437056-181437346	ELK1	SOX2
G3 amp	en_chr3:181419160-181419816	VAX1	SOX2
G3 amp	en_chr3:181444404-181445128	EGR4	SOX2
G3 amp	en_chr3:181445730-181446151	STAT6	SOX2
G3 amp	en_chr3:181422063-181422170	E2F5	SOX2
G3 amp	en_chr3:181436210-181436850	VSX1	SOX2
G3 amp	en_chr3:181445730-181446151	POU3F1	SOX2
G3 amp	en_chr3:181959526-181959782	SOX15	SOX2
G3 amp	en_chr3:181443678-181444149	ARX	SOX2
G3 amp	en_chr3:181436210-181436850	TCF4	SOX2
G3 amp	en_chr3:181419160-181419816	TCF4	SOX2
G3 amp	en_chr3:181474625-181474969	KLF12	SOX2
G3 amp	en_chr3:181436210-181436850	LHX2	SOX2
G3 amp	en_chr3:181474374-181474552	TFAP4	SOX2
G3 amp	en_chr3:181456298-181456477	ARX	SOX2
G3 amp	en_chr3:181474625-181474969	SOX2	SOX2
G3 amp	en_chr3:181442269-181442851	SOX2	SOX2
G3 amp	en_chr3:181442269-181442851	DLX1	SOX2
G3 amp	en_chr3:181438058-181438556	DLX2	SOX2
G3 amp	en_chr3:181442269-181442851	PAX7	SOX2
G3 amp	en_chr3:181456298-181456477	PAX7	SOX2
G3 amp	en_chr3:181419160-181419816	DLX2	SOX2
G3 amp	en_chr3:181443678-181444149	MEIS2	SOX2
G3 amp	en_chr3:181436210-181436850	EHF	SOX2
G3 amp	en_chr3:181876844-181877235	ZNF333	SOX2
G3 amp	en_chr3:181445730-181446151	ZNF333	SOX2
G3 amp	en_chr3:181419160-181419816	TCF7L2	SOX2
G3 amp	en_chr3:181445730-181446151	SIX4	SOX2
G3 amp	en_chr3:181456298-181456477	ELK1	SOX2
G3 amp	en_chr3:181418145-181418802	POU3F1	SOX2
G3 amp	en_chr3:181419160-181419816	GABPA	SOX2
G3 amp	en_chr3:181419160-181419816	ETS2	SOX2
G3 amp	en_chr3:181440813-181441146	ZEB1	SOX2
G3 amp	en_chr3:181419160-181419816	LHX2	SOX2
G3 amp	en_chr3:181474625-181474969	GTF2IRD1	SOX2
G3 amp	en_chr3:181437056-181437346	GABPA	SOX2
G3 amp	en_chr3:181445730-181446151	SMAD1	SOX2
G3 amp	en_chr3:181537254-181537571	ARX	SOX2
G3 amp	en_chr3:181442269-181442851	MYCN	SOX2
G3 amp	en_chr3:181444404-181445128	DLX1	SOX2
G3 amp	en_chr3:181329651-181329904	ZNF333	SOX2
G3 amp	en_chr3:181436210-181436850	TCF3	SOX2
G3 amp	en_chr3:181442269-181442851	GBX2	SOX2
G3 amp	en_chr3:181537254-181537571	BARX2	SOX2
G3 amp	en_chr3:181440813-181441146	ING4	SOX2
G3 amp	en_chr3:181537254-181537571	MEIS2	SOX2
G3 amp	en_chr3:181438058-181438556	TEAD1	SOX2
G3 amp	en_chr3:181436210-181436850	POU3F2	SOX2
G3 amp	en_chr3:181443678-181444149	ETS2	SOX2
G3 amp	en_chr3:181418145-181418802	DLX1	SOX2
G3 amp	en_chr3:181418145-181418802	ING4	SOX2
G3 amp	en_chr3:181445730-181446151	TCF7L2	SOX2
G3 amp	en_chr3:181419160-181419816	DLX1	SOX2
G3 amp	en_chr3:181419160-181419816	VSX1	SOX2
G3 amp	en_chr3:181419160-181419816	EHF	SOX2
G3 amp	en_chr3:181446923-181447316	SMAD1	SOX2
G3 amp	en_chr3:181876844-181877235	POU3F2	SOX2
G3 amp	en_chr3:181436210-181436850	POU3F1	SOX2
G3 amp	en_chr3:181443678-181444149	SOX4	SOX2
G3 amp	en_chr3:181440813-181441146	SOX15	SOX2
G3 amp	en_chr3:181419160-181419816	ZNF333	SOX2
G3 amp	en_chr3:181445730-181446151	SOX12	SOX2
G3 amp	en_chr3:181443678-181444149	POU2F1	SOX2
G3 amp	en_chr11:93446176-93446355	SOX4	C11orf54
G3 amp	en_chr11:96579211-96579589	ZNF333	JRKL
G3 amp	en_chr11:96579211-96579589	SOX4	JRKL
G3 amp	en_chr11:96579211-96579589	TCF3	JRKL
G3 amp	en_chr11:96169745-96169924	SOX4	JRKL
G3 amp	en_chr11:96579211-96579589	PRRX1	JRKL
G3 amp	en_chr11:96579211-96579589	ZEB1	JRKL
G3 amp	en_chr11:96169745-96169924	MAFK	JRKL
G3 amp	en_chr11:96579211-96579589	SMAD2	JRKL
G3 amp	en_chr11:96169745-96169924	ZNF333	JRKL
G3 amp	en_chr11:96579211-96579589	DLX1	JRKL
G3 amp	en_chr11:96169745-96169924	MYCN	JRKL
G3 amp	en_chr11:96579211-96579589	TCF12	JRKL
G3 amp	en_chr11:96579211-96579589	ZNF354C	JRKL
G3 amp	en_chr11:96169745-96169924	TCF3	JRKL
G3 amp	en_chr11:96579211-96579589	MYCN	JRKL
G3 amp	en_chr11:96579211-96579589	BCL6	JRKL
G3 amp	en_chr11:95995362-95995593	SMAD2	MAML2
G3 amp	en_chr11:96071900-96072294	POU4F3	MAML2
G3 amp	en_chr11:96072423-96072630	NFIX	MAML2
G3 amp	en_chr11:95890101-95890693	SMAD1	MAML2
G3 amp	en_chr11:96006843-96007267	SOX8	MAML2
G3 amp	en_chr11:95888064-95888524	ETS1	MAML2
G3 amp	en_chr11:96040167-96040456	NR3C1	MAML2
G3 amp	en_chr11:95888064-95888524	EP300	MAML2
G3 amp	en_chr11:96072423-96072630	SMAD4	MAML2
G3 amp	en_chr11:95976157-95976737	SMAD9	MAML2
G3 amp	en_chr11:95906618-95906816	ZNF354C	MAML2
G3 amp	en_chr11:95940732-95941197	SOX4	MAML2
G3 amp	en_chr11:95976157-95976737	ATM	MAML2
G3 amp	en_chr11:95890101-95890693	ZIC3	MAML2
G3 amp	en_chr11:95995362-95995593	POU4F3	MAML2
G3 amp	en_chr11:95906618-95906816	ETS1	MAML2
G3 amp	en_chr11:95940732-95941197	SMAD2	MAML2
G3 amp	en_chr11:95940732-95941197	SIX1	MAML2
G3 amp	en_chr11:96072423-96072630	ZNF354C	MAML2
G3 amp	en_chr11:95888064-95888524	MEIS2	MAML2
G3 amp	en_chr11:96006843-96007267	HMBOX1	MAML2
G3 amp	en_chr11:95995362-95995593	MAFK	MAML2
G3 amp	en_chr11:95890101-95890693	BPTF	MAML2
G3 amp	en_chr11:95990308-95990455	SOX4	MAML2
G3 amp	en_chr11:96006843-96007267	SIX1	MAML2
G3 amp	en_chr11:96071900-96072294	SIX4	MAML2
G3 amp	en_chr11:95890101-95890693	ELF1	MAML2
G3 amp	en_chr11:95976157-95976737	ETS1	MAML2
G3 amp	en_chr11:95991442-95991675	ETS1	MAML2
G3 amp	en_chr11:95976157-95976737	NFIX	MAML2
G3 amp	en_chr11:95976157-95976737	ELF1	MAML2
G3 amp	en_chr11:95906618-95906816	NR3C1	MAML2
G3 amp	en_chr11:96072423-96072630	SMAD2	MAML2
G3 amp	en_chr11:96071900-96072294	MEIS2	MAML2
G3 amp	en_chr11:95890101-95890693	SMAD9	MAML2
G3 amp	en_chr11:96040167-96040456	NFIX	MAML2
G3 amp	en_chr11:95888064-95888524	ZIC3	MAML2
G3 amp	en_chr11:96071900-96072294	HMBOX1	MAML2
G3 amp	en_chr11:95987343-95987574	TEAD1	MAML2
G3 amp	en_chr11:95987343-95987574	SMAD1	MAML2
G3 amp	en_chr11:96024131-96024308	MYCN	MAML2
G3 amp	en_chr11:95890101-95890693	SIX4	MAML2
G3 amp	en_chr11:95976157-95976737	ZNF354C	MAML2
G3 amp	en_chr11:96006843-96007267	SMAD2	MAML2
G3 amp	en_chr11:95890101-95890693	SMAD4	MAML2
G3 amp	en_chr11:95976157-95976737	SOX4	MAML2
G3 amp	en_chr11:95982466-95982894	SOX8	MAML2
G3 amp	en_chr11:95976157-95976737	MYCN	MAML2
G3 amp	en_chr11:96071900-96072294	NR3C1	MAML2
G3 amp	en_chr11:96071900-96072294	SOX4	MAML2
G3 amp	en_chr11:95987343-95987574	ELF1	MAML2
G3 amp	en_chr11:96040167-96040456	TCF7L2	MAML2
G3 amp	en_chr11:95890101-95890693	ETS1	MAML2
G3 amp	en_chr11:95976157-95976737	ARNT	MAML2
G3 amp	en_chr11:95890101-95890693	ZNF333	MAML2
G3 amp	en_chr11:95995362-95995593	ZNF333	MAML2
G3 amp	en_chr11:95906618-95906816	ZEB1	MAML2
G3 amp	en_chr11:95976157-95976737	ZNF333	MAML2
G3 amp	en_chr11:96006843-96007267	NR3C1	MAML2
G3 amp	en_chr11:95982466-95982894	SIX1	MAML2
G3 amp	en_chr11:95987343-95987574	ETS1	MAML2
G3 amp	en_chr11:95991442-95991675	ZNF333	MAML2
G3 amp	en_chr11:95995362-95995593	ELF1	MAML2
G3 amp	en_chr11:96071900-96072294	SIX1	MAML2
G3 amp	en_chr11:95982466-95982894	SIX4	MAML2
G3 amp	en_chr11:95990308-95990455	SMAD1	MAML2
G3 amp	en_chr11:96040167-96040456	SOX4	MAML2
G3 amp	en_chr11:95940732-95941197	ZNF333	MAML2
G3 amp	en_chr11:96040167-96040456	SIX1	MAML2
G3 amp	en_chr11:95888064-95888524	MYCN	MAML2
G3 amp	en_chr11:95888064-95888524	VSX1	MAML2
G3 amp	en_chr11:95976157-95976737	TCF4	MAML2
G3 amp	en_chr11:95888064-95888524	RFX7	MAML2
G3 amp	en_chr11:95906618-95906816	ELF1	MAML2
G3 amp	en_chr11:95976157-95976737	NR3C1	MAML2
G3 amp	en_chr11:95987343-95987574	SOX4	MAML2
G3 amp	en_chr11:95940732-95941197	ZIC3	MAML2
G3 amp	en_chr11:96040167-96040456	ZNF333	MAML2
G3 amp	en_chr11:95940732-95941197	ATM	MAML2
G3 amp	en_chr11:95888064-95888524	NFIX	MAML2
G3 amp	en_chr11:95976157-95976737	MEIS2	MAML2
G3 amp	en_chr11:95890101-95890693	MEIS2	MAML2
G3 amp	en_chr11:95890101-95890693	NR3C1	MAML2
G3 amp	en_chr11:95940732-95941197	ETS1	MAML2
G3 amp	en_chr11:95976157-95976737	SP1	MAML2
G3 amp	en_chr11:95888064-95888524	ELF1	MAML2
G3 amp	en_chr11:95890101-95890693	ZNF354C	MAML2
G3 amp	en_chr11:95888064-95888524	SP3	MAML2
G3 amp	en_chr11:96072423-96072630	SIX4	MAML2
G3 amp	en_chr11:95890101-95890693	NFIX	MAML2
G3 amp	en_chr11:96071900-96072294	ZIC3	MAML2
G3 amp	en_chr11:95940732-95941197	ELF1	MAML2
G3 amp	en_chr11:96006843-96007267	MYCN	MAML2
G3 amp	en_chr11:95888064-95888524	ARX	MAML2
G3 amp	en_chr11:95888064-95888524	ZEB1	MAML2
G3 amp	en_chr11:95890101-95890693	ATF1	MAML2
G3 amp	en_chr11:96071900-96072294	SMAD1	MAML2
G3 amp	en_chr11:95976157-95976737	SMAD2	MAML2
G3 amp	en_chr11:96024131-96024308	SMAD2	MAML2
G3 amp	en_chr11:95888064-95888524	SMAD9	MAML2
G3 amp	en_chr11:96006843-96007267	ZNF333	MAML2
G3 amp	en_chr11:95888064-95888524	TEAD1	MAML2
G3 amp	en_chr11:96072423-96072630	SOX4	MAML2
G3 amp	en_chr11:95976157-95976737	EP300	MAML2
G3 amp	en_chr11:96072423-96072630	ZIC3	MAML2
G3 amp	en_chr11:95987343-95987574	EP300	MAML2
G3 amp	en_chr11:95888064-95888524	ZNF354C	MAML2
G3 amp	en_chr11:95890101-95890693	CREB1	MAML2
G3 amp	en_chr11:118800245-118800827	BPTF	BCL9L
G3 amp	en_chr11:118800245-118800827	TCF12	BCL9L
G3 amp	en_chr11:118800245-118800827	SOX13	BCL9L
G3 amp	en_chr11:118799839-118800231	SOX13	BCL9L
G3 amp	en_chr11:118800245-118800827	ZNF354C	BCL9L
G3 amp	en_chr11:118800245-118800827	ETV1	BCL9L
G3 amp	en_chr11:118800245-118800827	ATM	BCL9L
G3 amp	en_chr11:118800879-118801266	ZIC3	BCL9L
G3 amp	en_chr11:118800245-118800827	CEBPZ	BCL9L
G3 amp	en_chr11:118799839-118800231	SOX4	BCL9L
G3 amp	en_chr11:118800879-118801266	ZNF354C	BCL9L
G3 amp	en_chr11:118800879-118801266	CTCF	BCL9L
G3 amp	en_chr11:118800245-118800827	ETS1	BCL9L
G3 amp	en_chr11:118799839-118800231	ZNF354C	BCL9L
G3 amp	en_chr11:118800245-118800827	ARNT	BCL9L
G3 amp	en_chr11:118800879-118801266	SOX13	BCL9L
G3 amp	en_chr11:118800879-118801266	ATM	BCL9L
G3 amp	en_chr11:118800245-118800827	SOX4	BCL9L
G3 amp	en_chr11:118800245-118800827	MYCN	BCL9L
G3 amp	en_chr11:118800245-118800827	EP300	BCL9L
G3 amp	en_chr11:118800879-118801266	ETS1	BCL9L
G3 amp	en_chr11:118799839-118800231	ZIC3	BCL9L
G3 amp	en_chr12:27332593-27333057	PAX6	STK38L
G3 amp	en_chr12:27332593-27333057	HOXA11	STK38L
G3 amp	en_chr12:27332593-27333057	CEBPG	STK38L
G3 amp	en_chr12:27332593-27333057	SREBF2	STK38L
G4 amp	en_chr19:782330-783005	NFATC3	PTBP1
G4 amp	en_chr19:778993-779222	E2F1	PTBP1
G4 amp	en_chr19:782330-783005	SOX9	PTBP1
G4 amp	en_chr19:782330-783005	TRIM28	PTBP1
G4 amp	en_chr19:782330-783005	RFX1	PTBP1
G4 amp	en_chr19:782330-783005	MYB	PTBP1
G4 amp	en_chr19:782330-783005	SOX12	PTBP1
G4 amp	en_chr19:782330-783005	FOXD3	PTBP1
G4 amp	en_chr19:782330-783005	E2F1	PTBP1
G4 amp	en_chr19:778993-779222	NFATC3	PTBP1
G4 amp	en_chr19:778993-779222	GTF2IRD1	PTBP1
G4 amp	en_chr19:782330-783005	RREB1	PTBP1
G4 amp	en_chr19:782330-783005	TEAD1	PTBP1
G4 amp	en_chr19:782330-783005	ETS2	PTBP1
G4 amp	en_chr19:782330-783005	SOX4	PTBP1
G4 amp	en_chr19:778993-779222	ZEB1	PTBP1
G4 amp	en_chr19:782330-783005	ZEB1	PTBP1
G4 amp	en_chr19:778993-779222	ETS2	PTBP1
G4 amp	en_chr19:782330-783005	GLI3	PTBP1
G4 amp	en_chr19:782330-783005	GTF2IRD1	PTBP1
G4 amp	en_chr19:778993-779222	MYB	PTBP1
G4 amp	en_chr19:782330-783005	ZNF333	PTBP1
G4 amp	en_chr12:4402799-4402949	ETV7	TIGAR
G4 amp	en_chr4:55039924-55040302	HOXC11	PDGFRA
G4 amp	en_chr4:55039924-55040302	HOXC10	PDGFRA
G4 amp	en_chr4:55039924-55040302	TCF3	PDGFRA
G4 amp	en_chr4:55039924-55040302	MNX1	PDGFRA
G4 amp	en_chr4:55100480-55100923	BARX1	PDGFRA
G4 amp	en_chr4:55039924-55040302	BARX1	PDGFRA
G4 amp	en_chr4:55039924-55040302	SOX4	PDGFRA
G4 amp	en_chr4:55100480-55100923	TCF3	PDGFRA
G4 amp	en_chr4:55100480-55100923	ZEB1	PDGFRA
G4 amp	en_chr4:55039924-55040302	SOX11	PDGFRA
G4 amp	en_chr4:55100480-55100923	HOXC9	PDGFRA
G4 amp	en_chr4:55039924-55040302	HOXD3	PDGFRA
G4 amp	en_chr12:58134915-58135263	TBX5	TSPAN31
G4 amp	en_chr12:58134915-58135263	ING4	TSPAN31
G4 amp	en_chr12:59300729-59300915	RREB1	LRIG3
G4 amp	en_chr7:55235458-55235690	PAX6	EGFR
G4 amp	en_chr7:55235458-55235690	STAT1	EGFR
G4 amp	en_chr7:55235458-55235690	SHOX2	EGFR
G4 amp	en_chr7:55235458-55235690	ZNF333	EGFR
G4 amp	en_chr7:55235458-55235690	HOXB3	EGFR
G4 amp	en_chr7:55235458-55235690	ETV4	EGFR
G4 amp	en_chr7:92274593-92274946	ZBTB7A	FAM133B
G4 amp	en_chr7:92463754-92464079	ZIC1	FAM133B
G4 amp	en_chr7:92274593-92274946	ZIC1	FAM133B
G4 amp	en_chr7:92271044-92271426	ZIC1	FAM133B
G4 amp	en_chr7:92324544-92325563	ZIC1	FAM133B
whole glioma amp	en_chr1:169229816-169229911	RUNX3	NME7
whole glioma amp	en_chr1:169229816-169229911	CEBPB	NME7
whole glioma amp	en_chr1:169229816-169229911	CEBPD	NME7
whole glioma amp	en_chr1:169229816-169229911	EN1	NME7
whole glioma amp	en_chr1:169229816-169229911	HOXB6	NME7
whole glioma amp	en_chr1:169229816-169229911	NKX2-5	NME7
whole glioma amp	en_chr1:169229816-169229911	CEBPG	NME7
whole glioma amp	en_chr1:169229816-169229911	HOXA6	NME7
whole glioma amp	en_chr1:169229816-169229911	SPI1	NME7
whole glioma amp	en_chr1:169229816-169229911	DDIT3	NME7
whole glioma amp	en_chr1:169229816-169229911	BARX1	NME7
whole glioma amp	en_chr1:17253207-17253541	HMGA2	MFAP2
whole glioma amp	en_chr1:17253207-17253541	KLF6	MFAP2
whole glioma amp	en_chr1:17253207-17253541	ZIC1	MFAP2
whole glioma amp	en_chr11:107187292-107187599	NR3C1	CWF19L2
whole glioma amp	en_chr11:107187292-107187599	BCL6	CWF19L2
whole glioma amp	en_chr11:107187292-107187599	SOX21	CWF19L2
whole glioma amp	en_chr11:107187292-107187599	SOX4	CWF19L2
whole glioma amp	en_chr11:107187292-107187599	MEIS2	CWF19L2
whole glioma amp	en_chr11:107187292-107187599	SOX8	CWF19L2
whole glioma amp	en_chr11:107966906-107967320	VAX2	ACAT1
whole glioma amp	en_chr11:107966906-107967320	HMX1	ACAT1
whole glioma amp	en_chr11:107986432-107986807	VAX2	ACAT1
whole glioma amp	en_chr11:109870773-109871141	RFX7	ZC3H12C
whole glioma amp	en_chr11:109870773-109871141	HMBOX1	ZC3H12C
whole glioma amp	en_chr11:109870773-109871141	CREB1	ZC3H12C
whole glioma amp	en_chr11:109958650-109959379	SMAD9	ZC3H12C
whole glioma amp	en_chr11:109958650-109959379	BCL6	ZC3H12C
whole glioma amp	en_chr11:109958650-109959379	TCF12	ZC3H12C
whole glioma amp	en_chr11:109958650-109959379	HMBOX1	ZC3H12C
whole glioma amp	en_chr11:109958650-109959379	ZNF354C	ZC3H12C
whole glioma amp	en_chr11:109958650-109959379	BPTF	ZC3H12C
whole glioma amp	en_chr11:109958650-109959379	MEIS2	ZC3H12C
whole glioma amp	en_chr11:109958650-109959379	NR3C1	ZC3H12C
whole glioma amp	en_chr11:109958650-109959379	NFIX	ZC3H12C
whole glioma amp	en_chr11:109958650-109959379	TEAD1	ZC3H12C
whole glioma amp	en_chr11:109958650-109959379	CREB1	ZC3H12C
whole glioma amp	en_chr11:109958650-109959379	ELF1	ZC3H12C
whole glioma amp	en_chr11:109958650-109959379	SMAD4	ZC3H12C
whole glioma amp	en_chr11:109958650-109959379	PAX6	ZC3H12C
whole glioma amp	en_chr11:109958650-109959379	ZEB1	ZC3H12C
whole glioma amp	en_chr11:110002516-110002895	ZNF354C	ZC3H12C
whole glioma amp	en_chr11:110002516-110002895	PAX6	ZC3H12C
whole glioma amp	en_chr11:110002516-110002895	SMAD1	ZC3H12C
whole glioma amp	en_chr11:110002516-110002895	SOX21	ZC3H12C
whole glioma amp	en_chr11:110002516-110002895	SLC20A1	ZC3H12C
whole glioma amp	en_chr11:110002516-110002895	POU3F4	ZC3H12C
whole glioma amp	en_chr11:110002516-110002895	SOX2	ZC3H12C
whole glioma amp	en_chr11:110002516-110002895	HMBOX1	ZC3H12C
whole glioma amp	en_chr11:110002516-110002895	TCF4	ZC3H12C
whole glioma amp	en_chr11:110002516-110002895	SMAD4	ZC3H12C
whole glioma amp	en_chr11:110002516-110002895	ESX1	ZC3H12C
whole glioma amp	en_chr11:110002516-110002895	NFIX	ZC3H12C
whole glioma amp	en_chr11:110002516-110002895	ZFHX3	ZC3H12C
whole glioma amp	en_chr11:116061103-116061309	SMAD4	BUD13
whole glioma amp	en_chr11:116061103-116061309	MYBL2	BUD13
whole glioma amp	en_chr11:116061103-116061309	ING4	BUD13
whole glioma amp	en_chr11:116302675-116302773	HNF4A	BUD13
whole glioma amp	en_chr11:116302675-116302773	GTF2IRD1	BUD13
whole glioma amp	en_chr11:116302675-116302773	TTF1	BUD13
whole glioma amp	en_chr11:117693971-117694128	NFE2L1	FXYD2
whole glioma amp	en_chr11:117693971-117694128	ZNF333	FXYD2
whole glioma amp	en_chr11:117721707-117722103	NFE2L1	FXYD2
whole glioma amp	en_chr11:117721707-117722103	ING4	FXYD2
whole glioma amp	en_chr11:117721707-117722103	ZNF333	FXYD2
whole glioma amp	en_chr11:117721707-117722103	TCF3	FXYD2
whole glioma amp	en_chr11:117745558-117745882	SOX4	FXYD2
whole glioma amp	en_chr11:118782911-118783378	TTF1	UPK2
whole glioma amp	en_chr11:118782911-118783378	NFIX	UPK2
whole glioma amp	en_chr11:118782911-118783378	SOX4	UPK2
whole glioma amp	en_chr11:118782911-118783378	ETV1	UPK2
whole glioma amp	en_chr11:118782911-118783378	RFX7	UPK2
whole glioma amp	en_chr11:118782911-118783378	TCF12	UPK2
whole glioma amp	en_chr11:118782911-118783378	ZEB1	UPK2
whole glioma amp	en_chr11:118782911-118783378	MAZ	UPK2
whole glioma amp	en_chr11:118784118-118784508	TFAP4	UPK2
whole glioma amp	en_chr11:118784118-118784508	KLF12	UPK2
whole glioma amp	en_chr11:118784118-118784508	MAZ	UPK2
whole glioma amp	en_chr11:118784118-118784508	NR2F2	UPK2
whole glioma amp	en_chr11:118784118-118784508	SOX4	UPK2
whole glioma amp	en_chr11:123523260-123523441	VAX2	ZNF202
whole glioma amp	en_chr11:123523260-123523441	TCF3	ZNF202
[truncated: 832 more rows]
