# Supplementary material for: Systematic analysis of enhancer regulatory circuit perturbation driven by copy number variations in malignant glioma
Source: Theranostics. 2021 Jan 1;11(7):3060–73. doi: 10.7150/thno.54150 (PMC7847679; doi:10.7150/thno.54150)
Supplement: Supplementary file 6 — Supplementary table 5. [file thnov11p3060s6.xlsx]

## Sheet: Sheet1
Grade	Enhancer	TF	Gene
G2 del	en_chr6:143221710-143222285	STAT4	HIVEP2
G2 del	en_chr6:143204143-143204540	SOX4	HIVEP2
G2 del	en_chr6:143154152-143154557	BARX2	HIVEP2
G2 del	en_chr6:143234736-143235083	NR4A2	HIVEP2
G2 del	en_chr6:143141084-143141442	LBX2	HIVEP2
G2 del	en_chr6:143174967-143175237	SPI1	HIVEP2
G2 del	en_chr6:143163714-143164598	HOXA11	HIVEP2
G2 del	en_chr6:143154152-143154557	LMX1A	HIVEP2
G2 del	en_chr6:143206296-143206927	MEF2D	HIVEP2
G2 del	en_chr6:143026336-143026552	MSX1	HIVEP2
G2 del	en_chr6:143124343-143124671	PAX7	HIVEP2
G2 del	en_chr6:143026336-143026552	VSX1	HIVEP2
G2 del	en_chr6:143171849-143172301	VSX1	HIVEP2
G2 del	en_chr6:143134397-143134731	SOX12	HIVEP2
G2 del	en_chr6:143247398-143248213	MSX1	HIVEP2
G2 del	en_chr6:143117753-143118019	ELK1	HIVEP2
G2 del	en_chr6:143150171-143150307	PAX7	HIVEP2
G2 del	en_chr6:143163714-143164598	SOX4	HIVEP2
G2 del	en_chr6:143124343-143124671	ARX	HIVEP2
G2 del	en_chr6:143123144-143123510	DLX1	HIVEP2
G2 del	en_chr6:143134397-143134731	DLX2	HIVEP2
G2 del	en_chr6:143123144-143123510	MSX1	HIVEP2
G2 del	en_chr6:143166332-143166721	LMX1A	HIVEP2
G2 del	en_chr6:143206296-143206927	SPI1	HIVEP2
G2 del	en_chr6:143221710-143222285	MEF2C	HIVEP2
G2 del	en_chr6:143204143-143204540	HOXA11	HIVEP2
G2 del	en_chr6:143026336-143026552	LMX1A	HIVEP2
G2 del	en_chr6:143141084-143141442	BARX2	HIVEP2
G2 del	en_chr6:143140738-143141058	ARX	HIVEP2
G2 del	en_chr6:143247398-143248213	POU3F1	HIVEP2
G2 del	en_chr6:143163714-143164598	FOXJ1	HIVEP2
G2 del	en_chr6:143163714-143164598	VSX1	HIVEP2
G2 del	en_chr6:143234736-143235083	PAX7	HIVEP2
G2 del	en_chr6:143166332-143166721	BARX2	HIVEP2
G2 del	en_chr6:143171849-143172301	LHX2	HIVEP2
G2 del	en_chr6:143124343-143124671	BARX2	HIVEP2
G2 del	en_chr6:143234166-143234456	FOXJ1	HIVEP2
G2 del	en_chr6:143154152-143154557	HOXD8	HIVEP2
G2 del	en_chr6:143134397-143134731	DLX1	HIVEP2
G2 del	en_chr6:143221710-143222285	DLX2	HIVEP2
G2 del	en_chr6:143134397-143134731	SOX4	HIVEP2
G2 del	en_chr6:143026336-143026552	PAX7	HIVEP2
G2 del	en_chr6:143247398-143248213	BARX2	HIVEP2
G2 del	en_chr6:143171849-143172301	HSF1	HIVEP2
G2 del	en_chr6:143140738-143141058	LBX2	HIVEP2
G2 del	en_chr6:143141084-143141442	EMX2	HIVEP2
G2 del	en_chr6:143124343-143124671	MSX1	HIVEP2
G2 del	en_chr6:143247398-143248213	HOXD8	HIVEP2
G2 del	en_chr6:143204143-143204540	DLX1	HIVEP2
G2 del	en_chr6:143123144-143123510	TEF	HIVEP2
G2 del	en_chr6:143247398-143248213	HNF4A	HIVEP2
G2 del	en_chr6:143134397-143134731	ARX	HIVEP2
G2 del	en_chr6:143247398-143248213	GTF2IRD1	HIVEP2
G2 del	en_chr6:143026336-143026552	SPI1	HIVEP2
G2 del	en_chr6:143204143-143204540	MSX1	HIVEP2
G2 del	en_chr6:143141084-143141442	HOXC4	HIVEP2
G2 del	en_chr6:143134397-143134731	VSX1	HIVEP2
G2 del	en_chr6:143150171-143150307	OTX1	HIVEP2
G2 del	en_chr6:143154152-143154557	VSX1	HIVEP2
G2 del	en_chr6:143247398-143248213	TCF3	HIVEP2
G2 del	en_chr6:143204143-143204540	TCF3	HIVEP2
G2 del	en_chr6:143223836-143224147	ELK1	HIVEP2
G2 del	en_chr6:143206296-143206927	MEF2C	HIVEP2
G2 del	en_chr6:143234736-143235083	HOXC4	HIVEP2
G2 del	en_chr6:143154152-143154557	ELK1	HIVEP2
G2 del	en_chr6:143163714-143164598	ARX	HIVEP2
G2 del	en_chr6:143140738-143141058	ELK1	HIVEP2
G2 del	en_chr6:143204143-143204540	BARX2	HIVEP2
G2 del	en_chr6:143166332-143166721	MSX1	HIVEP2
G2 del	en_chr6:143234736-143235083	SPI1	HIVEP2
G2 del	en_chr6:143234736-143235083	HNF4A	HIVEP2
G2 del	en_chr6:143221710-143222285	SOX4	HIVEP2
G2 del	en_chr6:143124343-143124671	TCF3	HIVEP2
G2 del	en_chr6:143171849-143172301	DLX1	HIVEP2
G2 del	en_chr6:143223836-143224147	SIX1	HIVEP2
G2 del	en_chr6:143026336-143026552	HOXA11	HIVEP2
G2 del	en_chr6:143166332-143166721	DLX1	HIVEP2
G2 del	en_chr6:143026336-143026552	DLX2	HIVEP2
G2 del	en_chr6:143171849-143172301	PAX7	HIVEP2
G2 del	en_chr6:143248323-143248614	TWIST1	HIVEP2
G2 del	en_chr6:143171849-143172301	DLX2	HIVEP2
G2 del	en_chr6:143274620-143274763	OTX1	HIVEP2
G2 del	en_chr6:143174967-143175237	TCF7L1	HIVEP2
G2 del	en_chr6:143141084-143141442	SPI1	HIVEP2
G2 del	en_chr6:143141084-143141442	DLX2	HIVEP2
G2 del	en_chr6:143154152-143154557	MSX1	HIVEP2
G2 del	en_chr6:143171849-143172301	SIX1	HIVEP2
G2 del	en_chr6:143141084-143141442	PAX7	HIVEP2
G2 del	en_chr6:143124343-143124671	MEF2C	HIVEP2
G2 del	en_chr6:143174967-143175237	TCF3	HIVEP2
G2 del	en_chr6:143248323-143248614	MYBL2	HIVEP2
G2 del	en_chr6:143124343-143124671	LMX1A	HIVEP2
G2 del	en_chr6:143134397-143134731	LMX1A	HIVEP2
G2 del	en_chr6:143234736-143235083	SOX4	HIVEP2
G2 del	en_chr6:143140738-143141058	ATF1	HIVEP2
G2 del	en_chr6:143247398-143248213	PAX7	HIVEP2
G2 del	en_chr6:143117753-143118019	ETS2	HIVEP2
G2 del	en_chr6:143163714-143164598	DLX2	HIVEP2
G2 del	en_chr6:143223836-143224147	MEF2D	HIVEP2
G2 del	en_chr6:143171849-143172301	HNF4A	HIVEP2
G2 del	en_chr6:143163714-143164598	HOXC4	HIVEP2
G2 del	en_chr6:143124343-143124671	HOXC4	HIVEP2
G2 del	en_chr6:143221710-143222285	HOXD8	HIVEP2
G2 del	en_chr6:143134397-143134731	SPI1	HIVEP2
G2 del	en_chr6:143171849-143172301	GTF2IRD1	HIVEP2
G2 del	en_chr6:143163714-143164598	HOXD8	HIVEP2
G2 del	en_chr6:143206296-143206927	ELK1	HIVEP2
G2 del	en_chr6:143248323-143248614	GTF2IRD1	HIVEP2
G2 del	en_chr6:143134397-143134731	TCF3	HIVEP2
G2 del	en_chr6:143247398-143248213	FOXJ1	HIVEP2
G2 del	en_chr6:143124343-143124671	HOXD8	HIVEP2
G2 del	en_chr6:143143599-143143667	FOXJ1	HIVEP2
G2 del	en_chr6:143026336-143026552	LHX2	HIVEP2
G2 del	en_chr6:143140738-143141058	RELA	HIVEP2
G2 del	en_chr6:143206296-143206927	RELA	HIVEP2
G2 del	en_chr6:143206296-143206927	TCF7L1	HIVEP2
G2 del	en_chr6:143274620-143274763	MYCN	HIVEP2
G2 del	en_chr6:143026336-143026552	SIX1	HIVEP2
G2 del	en_chr6:143166332-143166721	TCF7L1	HIVEP2
G2 del	en_chr6:143206296-143206927	GTF2IRD1	HIVEP2
G2 del	en_chr6:143247398-143248213	SIX1	HIVEP2
G2 del	en_chr6:143174967-143175237	SOX4	HIVEP2
G2 del	en_chr6:143141084-143141442	OTX1	HIVEP2
G2 del	en_chr6:143130260-143130659	HOXA11	HIVEP2
G2 del	en_chr6:143166332-143166721	OTX1	HIVEP2
G2 del	en_chr6:143206296-143206927	OTX1	HIVEP2
G2 del	en_chr6:143141084-143141442	HOXD8	HIVEP2
G2 del	en_chr6:143171849-143172301	POU3F1	HIVEP2
G2 del	en_chr6:143026336-143026552	POU3F1	HIVEP2
G2 del	en_chr6:143166332-143166721	DLX2	HIVEP2
G2 del	en_chr6:143141084-143141442	DLX1	HIVEP2
G2 del	en_chr6:143163714-143164598	DLX1	HIVEP2
G2 del	en_chr6:143234736-143235083	TEF	HIVEP2
G2 del	en_chr6:143140738-143141058	MEF2C	HIVEP2
G2 del	en_chr6:143166332-143166721	YBX1	HIVEP2
G2 del	en_chr6:143171849-143172301	ING4	HIVEP2
G2 del	en_chr6:143163714-143164598	MSX1	HIVEP2
G2 del	en_chr6:143234736-143235083	LMX1A	HIVEP2
G2 del	en_chr6:143124343-143124671	DLX1	HIVEP2
G2 del	en_chr6:143130260-143130659	GTF2IRD1	HIVEP2
G2 del	en_chr6:143171849-143172301	MEF2D	HIVEP2
G2 del	en_chr6:143154152-143154557	MYBL2	HIVEP2
G2 del	en_chr6:143163714-143164598	NR4A2	HIVEP2
G2 del	en_chr6:143163714-143164598	MEF2D	HIVEP2
G2 del	en_chr6:143247398-143248213	MYBL2	HIVEP2
G2 del	en_chr6:143134397-143134731	PAX7	HIVEP2
G2 del	en_chr6:143221710-143222285	TFAP4	HIVEP2
G2 del	en_chr6:143141084-143141442	ARX	HIVEP2
G2 del	en_chr6:143134397-143134731	HOXC4	HIVEP2
G2 del	en_chr6:143206296-143206927	ATF1	HIVEP2
G2 del	en_chr6:143200640-143200895	TFAP4	HIVEP2
G2 del	en_chr6:143123144-143123510	SPI1	HIVEP2
G2 del	en_chr6:143163714-143164598	ETS2	HIVEP2
G2 del	en_chr6:143248323-143248614	SPI1	HIVEP2
G2 del	en_chr6:143221710-143222285	TCF7L1	HIVEP2
G2 del	en_chr6:143166332-143166721	ARX	HIVEP2
G2 del	en_chr6:143117753-143118019	TCF3	HIVEP2
G2 del	en_chr6:143026336-143026552	YBX1	HIVEP2
G2 del	en_chr6:143026336-143026552	ARX	HIVEP2
G2 del	en_chr6:143171849-143172301	MYCN	HIVEP2
G2 del	en_chr6:143123144-143123510	RELA	HIVEP2
G2 del	en_chr6:143206296-143206927	TCF3	HIVEP2
G2 del	en_chr6:143123144-143123510	TCF3	HIVEP2
G2 del	en_chr6:143163714-143164598	LBX2	HIVEP2
G2 del	en_chr6:143274620-143274763	FOXJ1	HIVEP2
G2 del	en_chr6:143200640-143200895	MYCN	HIVEP2
G2 del	en_chr6:143163714-143164598	TCF7L1	HIVEP2
G2 del	en_chr6:143274620-143274763	HOXA11	HIVEP2
G2 del	en_chr6:143174967-143175237	HOXA11	HIVEP2
G2 del	en_chr6:143141084-143141442	MSX1	HIVEP2
G2 del	en_chr6:143204143-143204540	SIX1	HIVEP2
G2 del	en_chr6:143171849-143172301	BARX2	HIVEP2
G2 del	en_chr6:143123144-143123510	POU3F1	HIVEP2
G2 del	en_chr6:143166332-143166721	SOX12	HIVEP2
G2 del	en_chr6:143124343-143124671	LBX2	HIVEP2
G2 del	en_chr6:143221710-143222285	TP53	HIVEP2
G2 del	en_chr6:143154152-143154557	ING4	HIVEP2
G2 del	en_chr6:143124343-143124671	MEF2D	HIVEP2
G2 del	en_chr6:143204143-143204540	DLX2	HIVEP2
G2 del	en_chr6:143163714-143164598	ING4	HIVEP2
G2 del	en_chr6:143166332-143166721	POU3F1	HIVEP2
G2 del	en_chr6:143134397-143134731	MSX1	HIVEP2
G2 del	en_chr6:143234736-143235083	ING4	HIVEP2
G2 del	en_chr6:143154152-143154557	ETS2	HIVEP2
G2 del	en_chr6:143134397-143134731	SOX15	HIVEP2
G2 del	en_chr6:143141084-143141442	POU3F1	HIVEP2
G2 del	en_chr6:143223836-143224147	MYCN	HIVEP2
G2 del	en_chr6:143163714-143164598	MYBL2	HIVEP2
G2 del	en_chr6:143234166-143234456	ATF1	HIVEP2
G2 del	en_chr6:143247398-143248213	SOX4	HIVEP2
G2 del	en_chr6:143174967-143175237	RELA	HIVEP2
G2 del	en_chr6:143171849-143172301	SPI1	HIVEP2
G2 del	en_chr6:143274620-143274763	GTF2IRD1	HIVEP2
G2 del	en_chr6:143223836-143224147	SOX4	HIVEP2
G2 del	en_chr6:143221710-143222285	MEF2A	HIVEP2
G2 del	en_chr6:143166332-143166721	SPI1	HIVEP2
G2 del	en_chr6:143123144-143123510	TFAP4	HIVEP2
G2 del	en_chr6:143247398-143248213	ETS2	HIVEP2
G2 del	en_chr6:143247398-143248213	SPI1	HIVEP2
G2 del	en_chr6:143123144-143123510	GTF2IRD1	HIVEP2
G2 del	en_chr6:143166332-143166721	ELK1	HIVEP2
G2 del	en_chr6:143163714-143164598	SOX15	HIVEP2
G2 del	en_chr6:143166332-143166721	LBX2	HIVEP2
G2 del	en_chr6:143163714-143164598	ELK1	HIVEP2
G2 del	en_chr6:143171849-143172301	MSX1	HIVEP2
G2 del	en_chr6:143166332-143166721	HOXD8	HIVEP2
G2 del	en_chr6:143141084-143141442	SOX4	HIVEP2
G2 del	en_chr6:143026336-143026552	HOXD8	HIVEP2
G2 del	en_chr6:143166332-143166721	MYCN	HIVEP2
G2 del	en_chr6:143204143-143204540	SOX12	HIVEP2
G2 del	en_chr6:143171849-143172301	ARX	HIVEP2
G2 del	en_chr6:143134397-143134731	LHX2	HIVEP2
G2 del	en_chr6:143166332-143166721	EMX2	HIVEP2
G2 del	en_chr6:143134397-143134731	POU3F1	HIVEP2
G2 del	en_chr6:143124343-143124671	VSX1	HIVEP2
G2 del	en_chr6:143134397-143134731	HSF1	HIVEP2
G2 del	en_chr6:143130260-143130659	MSX1	HIVEP2
G2 del	en_chr6:143234166-143234456	SIX1	HIVEP2
G2 del	en_chr6:143274620-143274763	SOX4	HIVEP2
G2 del	en_chr6:143143599-143143667	TCF3	HIVEP2
G2 del	en_chr6:143154152-143154557	DLX1	HIVEP2
G2 del	en_chr6:143026336-143026552	BARX2	HIVEP2
G2 del	en_chr6:143247398-143248213	HOXA11	HIVEP2
G2 del	en_chr6:143221710-143222285	LBX2	HIVEP2
G2 del	en_chr6:143163714-143164598	POU3F1	HIVEP2
G2 del	en_chr6:143123144-143123510	SOX4	HIVEP2
G2 del	en_chr6:143154152-143154557	SOX4	HIVEP2
G2 del	en_chr6:143171849-143172301	STAT4	HIVEP2
G2 del	en_chr6:143221710-143222285	DLX1	HIVEP2
G2 del	en_chr6:143247398-143248213	LHX2	HIVEP2
G2 del	en_chr6:143154152-143154557	ARX	HIVEP2
G2 del	en_chr6:143163714-143164598	TWIST1	HIVEP2
G2 del	en_chr6:143140738-143141058	POU3F1	HIVEP2
G2 del	en_chr6:143234736-143235083	VSX1	HIVEP2
G2 del	en_chr6:143141084-143141442	VSX1	HIVEP2
G2 del	en_chr6:143163714-143164598	BARX2	HIVEP2
G2 del	en_chr6:143166332-143166721	VSX1	HIVEP2
G2 del	en_chr6:143247398-143248213	ZBTB7A	HIVEP2
G2 del	en_chr6:143221710-143222285	MSX1	HIVEP2
G2 del	en_chr6:143140738-143141058	SPI1	HIVEP2
G2 del	en_chr6:143026336-143026552	HOXC4	HIVEP2
G2 del	en_chr6:143221710-143222285	VSX1	HIVEP2
G2 del	en_chr6:143221710-143222285	MEF2D	HIVEP2
G2 del	en_chr6:143163714-143164598	LHX2	HIVEP2
G2 del	en_chr6:143140738-143141058	TCF3	HIVEP2
G2 del	en_chr6:143204143-143204540	MEF2C	HIVEP2
G2 del	en_chr6:143154152-143154557	HOXC4	HIVEP2
G2 del	en_chr6:143247398-143248213	EMX2	HIVEP2
G2 del	en_chr6:143247398-143248213	ATF1	HIVEP2
G2 del	en_chr6:143163714-143164598	MEF2A	HIVEP2
G2 del	en_chr6:143221710-143222285	SPI1	HIVEP2
G2 del	en_chr6:143140738-143141058	VSX1	HIVEP2
G2 del	en_chr6:143163714-143164598	SPI1	HIVEP2
G2 del	en_chr6:143171849-143172301	TCF7L1	HIVEP2
G2 del	en_chr6:143026336-143026552	LBX2	HIVEP2
G2 del	en_chr6:143166332-143166721	SOX15	HIVEP2
G2 del	en_chr6:143124343-143124671	SOX4	HIVEP2
G2 del	en_chr6:143124343-143124671	POU3F1	HIVEP2
G2 del	en_chr6:143163714-143164598	SIX1	HIVEP2
G2 del	en_chr6:143154152-143154557	LBX2	HIVEP2
G2 del	en_chr6:143140738-143141058	ETS2	HIVEP2
G2 del	en_chr6:143166332-143166721	LHX2	HIVEP2
G2 del	en_chr6:143166332-143166721	HOXC4	HIVEP2
G2 del	en_chr6:143134397-143134731	FOXJ1	HIVEP2
G2 del	en_chr6:143163714-143164598	TCF3	HIVEP2
G2 del	en_chr6:143124343-143124671	LHX2	HIVEP2
G2 del	en_chr6:143150171-143150307	LHX2	HIVEP2
G2 del	en_chr6:143234736-143235083	HOXD8	HIVEP2
G2 del	en_chr6:143234736-143235083	HOXA11	HIVEP2
G2 del	en_chr6:143124343-143124671	SOX15	HIVEP2
G2 del	en_chr6:143134397-143134731	LBX2	HIVEP2
G2 del	en_chr6:143171849-143172301	LBX2	HIVEP2
G2 del	en_chr6:143150171-143150307	SPI1	HIVEP2
G2 del	en_chr6:143123144-143123510	MYCN	HIVEP2
G2 del	en_chr6:143163714-143164598	PAX7	HIVEP2
G2 del	en_chr6:143166332-143166721	GTF2IRD1	HIVEP2
G2 del	en_chr6:143234736-143235083	ELK1	HIVEP2
G2 del	en_chr6:143247398-143248213	LBX2	HIVEP2
G2 del	en_chr6:143247398-143248213	E2F2	HIVEP2
G2 del	en_chr6:143026336-143026552	DLX1	HIVEP2
G2 del	en_chr6:143141084-143141442	ETS2	HIVEP2
G2 del	en_chr6:143163714-143164598	GTF2IRD1	HIVEP2
G2 del	en_chr6:143166332-143166721	PAX7	HIVEP2
G2 del	en_chr6:143150171-143150307	MYCN	HIVEP2
G2 del	en_chr6:143248323-143248614	OTX1	HIVEP2
G2 del	en_chr6:143124343-143124671	MYCN	HIVEP2
G2 del	en_chr6:143234736-143235083	ARX	HIVEP2
G2 del	en_chr6:143163714-143164598	ZBTB7A	HIVEP2
G2 del	en_chr6:143134397-143134731	BARX2	HIVEP2
G2 del	en_chr6:143026336-143026552	EMX2	HIVEP2
G2 del	en_chr6:143234736-143235083	ATF1	HIVEP2
G2 del	en_chr6:143134397-143134731	HOXD8	HIVEP2
G2 del	en_chr6:143234166-143234456	EMX2	HIVEP2
G2 del	en_chr6:143154152-143154557	POU3F1	HIVEP2
G2 del	en_chr6:143163714-143164598	SPDEF	HIVEP2
G2 del	en_chr6:143154152-143154557	PAX7	HIVEP2
G2 del	en_chr6:143206296-143206927	FOXJ1	HIVEP2
G2 del	en_chr6:143124343-143124671	EMX2	HIVEP2
G2 del	en_chr6:143163714-143164598	LMX1A	HIVEP2
G2 del	en_chr6:143248323-143248614	HOXA11	HIVEP2
G2 del	en_chr6:143141084-143141442	TFAP4	HIVEP2
G2 del	en_chr6:143124343-143124671	DLX2	HIVEP2
G2 del	en_chr6:143140738-143141058	FOXD1	HIVEP2
G2 del	en_chr6:143221710-143222285	TEF	HIVEP2
G2 del	en_chr6:143141084-143141442	FOXJ1	HIVEP2
G2 del	en_chr6:143117753-143118019	SPI1	HIVEP2
G2 del	en_chr6:143163714-143164598	MEF2C	HIVEP2
G2 del	en_chr6:161864912-161865081	SOX15	AGPAT4
G2 del	en_chr6:161664311-161664702	ATF1	AGPAT4
G2 del	en_chr6:161664311-161664702	BARX2	AGPAT4
G2 del	en_chr6:161571430-161571737	MSX1	AGPAT4
G2 del	en_chr6:161838884-161839117	FOXJ1	AGPAT4
G2 del	en_chr6:161620136-161620467	LHX4	AGPAT4
G2 del	en_chr6:161664311-161664702	FOXJ1	AGPAT4
G2 del	en_chr6:161620136-161620467	MSX1	AGPAT4
G2 del	en_chr6:161855973-161856365	ATF1	AGPAT4
G2 del	en_chr6:161620136-161620467	VAX1	AGPAT4
G2 del	en_chr6:161864912-161865081	MSX1	AGPAT4
G2 del	en_chr6:162329903-162330158	ATF1	AGPAT4
G2 del	en_chr6:161571430-161571737	SOX15	AGPAT4
G2 del	en_chr6:161664311-161664702	VAX1	AGPAT4
G2 del	en_chr6:161864912-161865081	LHX4	AGPAT4
G2 del	en_chr6:161855973-161856365	SOX15	AGPAT4
G2 del	en_chr6:161664311-161664702	MSX1	AGPAT4
G2 del	en_chr10:125994221-125994735	DLX1	OAT
G2 del	en_chr10:125994221-125994735	PRRX1	OAT
G2 del	en_chr10:125994221-125994735	EMX2	OAT
G2 del	en_chr10:125994221-125994735	CDX1	OAT
G2 del	en_chr10:125994221-125994735	DLX2	OAT
G2 del	en_chr10:125994221-125994735	SPI1	OAT
G2 del	en_chr10:125994221-125994735	PAX7	OAT
G2 del	en_chr10:125994221-125994735	BCL6	OAT
G2 del	en_chr10:125994221-125994735	ZNF333	OAT
G2 del	en_chr10:125994221-125994735	TCF7L1	OAT
G2 del	en_chr10:125994221-125994735	ARX	OAT
G2 del	en_chr10:125994221-125994735	LHX2	OAT
G2 del	en_chr10:134360968-134361428	SPI1	INPP5A
G2 del	en_chr10:134373708-134374041	SMAD4	INPP5A
G2 del	en_chr10:134360968-134361428	CREB1	INPP5A
G2 del	en_chr10:134330832-134331178	ELK1	INPP5A
G2 del	en_chr10:134360968-134361428	ZEB1	INPP5A
G2 del	en_chr10:134360968-134361428	DLX2	INPP5A
G2 del	en_chr10:134360968-134361428	TCF7L1	INPP5A
G2 del	en_chr10:134330832-134331178	MEF2D	INPP5A
G2 del	en_chr10:134430075-134430311	EGR4	INPP5A
G2 del	en_chr10:134330832-134331178	ZNF333	INPP5A
G2 del	en_chr10:134360968-134361428	STAT3	INPP5A
G2 del	en_chr10:134373708-134374041	ARNT	INPP5A
G2 del	en_chr10:134330832-134331178	SP3	INPP5A
G2 del	en_chr10:134360968-134361428	IKZF1	INPP5A
G2 del	en_chr10:134373708-134374041	TCF7L1	INPP5A
G2 del	en_chr10:134360968-134361428	VAX1	INPP5A
G2 del	en_chr10:134385594-134385710	GABPA	INPP5A
G2 del	en_chr10:134330832-134331178	ATM	INPP5A
G2 del	en_chr10:134385594-134385710	ATM	INPP5A
G2 del	en_chr10:134430075-134430311	RREB1	INPP5A
G2 del	en_chr10:134360968-134361428	SMAD4	INPP5A
G2 del	en_chr10:134373708-134374041	ZNF333	INPP5A
G2 del	en_chr10:134430075-134430311	HIF1A	INPP5A
G2 del	en_chr10:134360968-134361428	ARNT	INPP5A
G2 del	en_chr10:134360968-134361428	ELF1	INPP5A
G2 del	en_chr10:134360968-134361428	DLX5	INPP5A
G2 del	en_chr10:134330832-134331178	PRRX1	INPP5A
G2 del	en_chr10:134360968-134361428	MYCN	INPP5A
G2 del	en_chr10:134373708-134374041	PRRX1	INPP5A
G2 del	en_chr10:134360968-134361428	ELK1	INPP5A
G2 del	en_chr10:134360968-134361428	TCF12	INPP5A
G2 del	en_chr10:134430075-134430311	CREB1	INPP5A
G2 del	en_chr10:134373708-134374041	TCF3	INPP5A
G2 del	en_chr10:134360968-134361428	FLI1	INPP5A
G2 del	en_chr10:134330832-134331178	MEF2C	INPP5A
G2 del	en_chr10:134330832-134331178	GABPA	INPP5A
G2 del	en_chr10:134360968-134361428	ETS2	INPP5A
G2 del	en_chr10:134385594-134385710	ELK1	INPP5A
G2 del	en_chr6:167150244-167150530	SMAD1	RPS6KA2
G2 del	en_chr6:167069842-167070191	OVOL2	RPS6KA2
G2 del	en_chr6:167060808-167061200	HOXA11	RPS6KA2
G2 del	en_chr6:167060808-167061200	BCL6	RPS6KA2
G2 del	en_chr6:167150244-167150530	EMX2	RPS6KA2
G2 del	en_chr6:167150244-167150530	HNF4A	RPS6KA2
G2 del	en_chr6:167277891-167278093	YBX1	RPS6KA2
G2 del	en_chr6:167060808-167061200	GTF2IRD1	RPS6KA2
G2 del	en_chr6:167069842-167070191	SREBF2	RPS6KA2
G2 del	en_chr6:167060808-167061200	HNF4A	RPS6KA2
G2 del	en_chr6:167060808-167061200	ING4	RPS6KA2
G2 del	en_chr6:167150244-167150530	RELA	RPS6KA2
G2 del	en_chr6:167150244-167150530	HOXA11	RPS6KA2
G2 del	en_chr6:167150244-167150530	IKZF1	RPS6KA2
G2 del	en_chr6:167277891-167278093	ELF5	RPS6KA2
G2 del	en_chr6:167150244-167150530	ELK1	RPS6KA2
G2 del	en_chr6:167277891-167278093	HSF1	RPS6KA2
G2 del	en_chr6:167060808-167061200	TCF7L1	RPS6KA2
G2 del	en_chr6:167060808-167061200	BARX2	RPS6KA2
G2 del	en_chr6:167150244-167150530	SPI1	RPS6KA2
G2 del	en_chr6:167060808-167061200	MEF2C	RPS6KA2
G2 del	en_chr6:167060808-167061200	SMAD4	RPS6KA2
G2 del	en_chr6:167277891-167278093	FOXJ1	RPS6KA2
G2 del	en_chr6:167069842-167070191	SPI1	RPS6KA2
G2 del	en_chr6:167060808-167061200	MEF2D	RPS6KA2
G2 del	en_chr6:167277891-167278093	HNF4A	RPS6KA2
G2 del	en_chr6:167060808-167061200	MSX1	RPS6KA2
G2 del	en_chr6:161549553-161550030	PAX6	MAP3K4
G2 del	en_chr6:161693137-161693518	PAX6	MAP3K4
G2 del	en_chr6:161450213-161450498	PAX6	MAP3K4
G2 del	en_chr10:123539603-123539774	SPI1	ATE1
G2 del	en_chr6:154441744-154441825	DLX1	OPRM1
G2 del	en_chr6:154486740-154486949	ETS2	OPRM1
G2 del	en_chr6:154441744-154441825	DLX2	OPRM1
G2 del	en_chr6:153936514-153936863	TCF3	OPRM1
G2 del	en_chr6:153936514-153936863	DLX2	OPRM1
G2 del	en_chr6:153936514-153936863	TCF7L1	OPRM1
G2 del	en_chr6:154486740-154486949	ZBTB7A	OPRM1
G2 del	en_chr6:153936514-153936863	HSF1	OPRM1
G2 del	en_chr6:153936514-153936863	FOXJ1	OPRM1
G2 del	en_chr6:154486740-154486949	NR5A2	OPRM1
G2 del	en_chr6:153936514-153936863	MEF2A	OPRM1
G2 del	en_chr6:153936514-153936863	BARX2	OPRM1
G2 del	en_chr6:154441744-154441825	RELA	OPRM1
G2 del	en_chr6:153936514-153936863	MEF2D	OPRM1
G2 del	en_chr6:154486740-154486949	SOX13	OPRM1
G2 del	en_chr6:153936514-153936863	PRRX1	OPRM1
G2 del	en_chr6:154486740-154486949	GTF2IRD1	OPRM1
G2 del	en_chr6:154486740-154486949	SPI1	OPRM1
G2 del	en_chr6:153936514-153936863	DLX1	OPRM1
G2 del	en_chr6:153936514-153936863	HNF4A	OPRM1
G2 del	en_chr6:153936514-153936863	MEF2C	OPRM1
G2 del	en_chr6:138427134-138427492	YBX1	ARFGEF3
G2 del	en_chr6:138427134-138427492	MECP2	ARFGEF3
G2 del	en_chr6:166385606-166385834	SREBF2	PDE10A
G2 del	en_chr6:166420168-166420416	TCF7	PDE10A
G2 del	en_chr6:166115463-166115816	MSX1	PDE10A
G2 del	en_chr6:166386011-166386354	MSX1	PDE10A
G2 del	en_chr6:166115463-166115816	SREBF2	PDE10A
G2 del	en_chr6:166422302-166422862	RELA	PDE10A
G2 del	en_chr6:166115463-166115816	TCF7	PDE10A
G2 del	en_chr6:166067950-166069085	SREBF2	PDE10A
G2 del	en_chr6:166077084-166077462	RFXANK	PDE10A
G2 del	en_chr6:166364914-166365167	SREBF2	PDE10A
G2 del	en_chr6:166386011-166386354	SLC20A1	PDE10A
G2 del	en_chr6:166422302-166422862	MSX1	PDE10A
G2 del	en_chr6:166420168-166420416	MSX1	PDE10A
G2 del	en_chr6:166420168-166420416	SLC20A1	PDE10A
G2 del	en_chr6:166067950-166069085	FOXJ1	PDE10A
G2 del	en_chr6:158515424-158515781	SLC20A1	SERAC1
G2 del	en_chr6:158515424-158515781	MEF2C	SERAC1
G2 del	en_chr6:158515424-158515781	NKX2-1	SERAC1
G2 del	en_chr6:158515424-158515781	RELA	SERAC1
G2 del	en_chr6:158515424-158515781	SOX12	SERAC1
G2 del	en_chr6:158702253-158702563	OTX1	TULP4
G2 del	en_chr6:158702253-158702563	GBX2	TULP4
G2 del	en_chr6:158702253-158702563	MSX1	TULP4
G2 del	en_chr6:158702253-158702563	MEF2C	TULP4
G2 del	en_chr6:158702253-158702563	GTF2IRD1	TULP4
G2 del	en_chr6:158702253-158702563	BARX2	TULP4
G2 del	en_chr6:158702253-158702563	FLI1	TULP4
G2 del	en_chr10:135143215-135143462	HIF1A	CALY
G2 del	en_chr10:135143215-135143462	SMAD2	CALY
G2 del	en_chr10:135143215-135143462	MAFB	CALY
G2 del	en_chr10:135143215-135143462	TCF7	CALY
G2 del	en_chr10:135143215-135143462	ARNT	CALY
G2 del	en_chr10:135143215-135143462	CTCF	CALY
G2 del	en_chr19:59087419-59087864	NKX2-1	UBE2M
G2 del	en_chr19:59087419-59087864	NR3C1	UBE2M
G2 del	en_chr19:59087419-59087864	ASCL2	UBE2M
G2 del	en_chr19:59087419-59087864	DLX1	UBE2M
G2 del	en_chr19:59087419-59087864	POU3F4	UBE2M
G2 del	en_chr19:59087419-59087864	ZNF354C	UBE2M
G2 del	en_chr19:59087419-59087864	TCF12	UBE2M
G2 del	en_chr19:59087419-59087864	ELF1	UBE2M
G2 del	en_chr19:59087419-59087864	RELA	UBE2M
G2 del	en_chr19:59087419-59087864	PAX2	UBE2M
G2 del	en_chr19:59087419-59087864	TLX2	UBE2M
G2 del	en_chr19:59087419-59087864	PRRX1	UBE2M
G2 del	en_chr19:59087419-59087864	PAX7	UBE2M
G2 del	en_chr19:59087419-59087864	TEAD1	UBE2M
G2 del	en_chr19:59087419-59087864	DLX2	UBE2M
G2 del	en_chr19:59087419-59087864	GABPA	UBE2M
G2 del	en_chr19:59087419-59087864	ARX	UBE2M
G2 del	en_chr19:59087419-59087864	GTF2I	UBE2M
G2 del	en_chr19:59087419-59087864	VAX2	UBE2M
G2 del	en_chr19:59087419-59087864	SLC20A1	UBE2M
G2 del	en_chr19:59087419-59087864	POU3F1	UBE2M
G2 del	en_chr19:59087419-59087864	ZNF333	UBE2M
G2 del	en_chr6:136908722-136909081	POU2F1	MAP7
G2 del	en_chr6:136813959-136814231	SOX4	MAP7
G2 del	en_chr6:136983395-136983458	MYC	MAP7
G2 del	en_chr6:136839838-136840084	EMX2	MAP7
G2 del	en_chr6:136839838-136840084	VAX2	MAP7
G2 del	en_chr6:136807435-136807796	MYC	MAP7
G2 del	en_chr6:136839838-136840084	VAX1	MAP7
G2 del	en_chr6:136795244-136795664	POU2F1	MAP7
G2 del	en_chr6:136908722-136909081	TFAP4	MAP7
G2 del	en_chr6:136789939-136790352	VAX2	MAP7
G2 del	en_chr6:136807435-136807796	OTX1	MAP7
G2 del	en_chr6:136789939-136790352	SOX4	MAP7
G2 del	en_chr6:136813959-136814231	OTX1	MAP7
G2 del	en_chr6:136795244-136795664	YBX1	MAP7
G2 del	en_chr6:136839838-136840084	ZEB1	MAP7
G2 del	en_chr6:136789939-136790352	ETV1	MAP7
G2 del	en_chr6:136839838-136840084	TCF3	MAP7
G2 del	en_chr6:136807435-136807796	POU2F1	MAP7
G2 del	en_chr6:136795244-136795664	SIX4	MAP7
G2 del	en_chr6:136789939-136790352	BARX2	MAP7
G2 del	en_chr6:136788990-136789214	SOX4	MAP7
G2 del	en_chr6:136839838-136840084	ARX	MAP7
G2 del	en_chr6:136839838-136840084	RFX7	MAP7
G2 del	en_chr6:136789939-136790352	KLF12	MAP7
G2 del	en_chr6:136908722-136909081	SOX8	MAP7
G2 del	en_chr6:136813959-136814231	SOX12	MAP7
G2 del	en_chr6:136807435-136807796	VAX1	MAP7
G2 del	en_chr6:136813959-136814231	SOX11	MAP7
G2 del	en_chr6:136813959-136814231	NKX2-8	MAP7
G2 del	en_chr6:136839838-136840084	SOX4	MAP7
G2 del	en_chr6:136795244-136795664	GTF2IRD1	MAP7
G2 del	en_chr6:136908722-136909081	SOX11	MAP7
G2 del	en_chr6:136807435-136807796	TCF12	MAP7
G2 del	en_chr6:136839838-136840084	BARX2	MAP7
G2 del	en_chr6:136807435-136807796	GTF2IRD1	MAP7
G2 del	en_chr6:136795244-136795664	MYBL2	MAP7
G2 del	en_chr6:136813959-136814231	TCF3	MAP7
G2 del	en_chr6:136795244-136795664	SOX4	MAP7
G2 del	en_chr6:136908722-136909081	CTCF	MAP7
G2 del	en_chr6:135908025-135908402	PAX7	AHI1
G2 del	en_chr6:135908025-135908402	ARX	AHI1
G2 del	en_chr6:135908025-135908402	TCF3	AHI1
G2 del	en_chr6:135908025-135908402	VAX2	AHI1
G2 del	en_chr6:135908025-135908402	SMAD1	AHI1
G2 del	en_chr6:158829552-158829958	MSX1	TMEM181
G2 del	en_chr6:158808734-158809093	GBX2	TMEM181
G2 del	en_chr6:158808734-158809093	DLX3	TMEM181
G2 del	en_chr6:158808734-158809093	BCL6	TMEM181
G2 del	en_chr6:158808734-158809093	MSX1	TMEM181
G2 del	en_chr6:158808734-158809093	HOXC4	TMEM181
G2 del	en_chr6:158981403-158981866	SREBF2	TMEM181
G2 del	en_chr6:158829552-158829958	AR	TMEM181
G2 del	en_chr6:158829552-158829958	SOX9	TMEM181
G2 del	en_chr6:158981403-158981866	BCL6	TMEM181
G2 del	en_chr6:158829552-158829958	HOXC4	TMEM181
G2 del	en_chr6:158829552-158829958	DLX3	TMEM181
G2 del	en_chr6:158808734-158809093	PAX6	TMEM181
G2 del	en_chr6:158981403-158981866	TEAD2	TMEM181
G2 del	en_chr6:158987674-158988091	PAX6	TMEM181
G2 del	en_chr6:158987674-158988091	HOXC4	TMEM181
G2 del	en_chr6:158987674-158988091	BCL6	TMEM181
G2 del	en_chr6:158987674-158988091	SREBF2	TMEM181
G2 del	en_chr6:158829552-158829958	SPI1	TMEM181
G2 del	en_chr6:151815811-151815987	PRRX1	ARMT1
G2 del	en_chr6:151815811-151815987	POU2F1	ARMT1
G2 del	en_chr6:151815811-151815987	YBX1	ARMT1
G2 del	en_chr6:151815811-151815987	TCF3	ARMT1
G2 del	en_chr6:146401880-146402209	HNF4A	GRM1
G2 del	en_chr6:146401880-146402209	TEF	GRM1
G2 del	en_chr6:146401880-146402209	SLC20A1	GRM1
G2 del	en_chr6:146467176-146467277	TEF	GRM1
G2 del	en_chr6:146401880-146402209	DLX2	GRM1
G2 del	en_chr6:146401880-146402209	SPI1	GRM1
G2 del	en_chr6:146401880-146402209	USF1	GRM1
G2 del	en_chr6:146401880-146402209	ELK1	GRM1
G2 del	en_chr6:146467176-146467277	TCF3	GRM1
G2 del	en_chr6:146401880-146402209	ETS2	GRM1
G2 del	en_chr6:146401880-146402209	TP53	GRM1
G2 del	en_chr10:125204221-125204417	FLI1	GPR26
G2 del	en_chr10:125204221-125204417	GTF2IRD1	GPR26
G2 del	en_chr10:125204221-125204417	FOXJ1	GPR26
G2 del	en_chr10:125204221-125204417	HNF4A	GPR26
G2 del	en_chr10:125204221-125204417	HBP1	GPR26
G2 del	en_chr10:125188443-125188580	BCL6	GPR26
G2 del	en_chr10:125204221-125204417	TCF7L1	GPR26
G2 del	en_chr10:125204221-125204417	ELK1	GPR26
G2 del	en_chr10:125204221-125204417	SPI1	GPR26
G2 del	en_chr10:125204221-125204417	ETS2	GPR26
G2 del	en_chr10:125204221-125204417	BCL6	GPR26
G2 del	en_chr10:125204221-125204417	SMAD1	GPR26
G2 del	en_chr10:125204221-125204417	ELF1	GPR26
G2 del	en_chr10:125204221-125204417	PRRX1	GPR26
G2 del	en_chr6:147234581-147234754	TCF3	STXBP5
G2 del	en_chr6:147643373-147644201	SLC20A1	STXBP5
G2 del	en_chr6:147235645-147236230	SIX1	STXBP5
G2 del	en_chr6:147643373-147644201	TCF7	STXBP5
G2 del	en_chr6:147234581-147234754	VAX2	STXBP5
G2 del	en_chr6:147235088-147235549	SPDEF	STXBP5
G2 del	en_chr6:147643373-147644201	SPI1	STXBP5
G2 del	en_chr6:147234581-147234754	FOXJ1	STXBP5
G2 del	en_chr6:147643373-147644201	EMX2	STXBP5
G2 del	en_chr6:147234581-147234754	VSX1	STXBP5
G2 del	en_chr6:147643373-147644201	PRRX1	STXBP5
G2 del	en_chr6:147643373-147644201	BARX2	STXBP5
G2 del	en_chr6:147235645-147236230	STAT3	STXBP5
G2 del	en_chr6:147234581-147234754	HMX1	STXBP5
G2 del	en_chr6:147235645-147236230	DLX2	STXBP5
G2 del	en_chr6:147234581-147234754	LBX2	STXBP5
G2 del	en_chr6:147235088-147235549	USF1	STXBP5
G2 del	en_chr6:147643373-147644201	SOX15	STXBP5
G2 del	en_chr6:147235645-147236230	BARX2	STXBP5
G2 del	en_chr6:147234581-147234754	ETS2	STXBP5
G2 del	en_chr6:147234581-147234754	DLX5	STXBP5
G2 del	en_chr6:147643373-147644201	SOX21	STXBP5
G2 del	en_chr6:147234581-147234754	BARX2	STXBP5
G2 del	en_chr6:147235645-147236230	EMX2	STXBP5
G2 del	en_chr6:147235645-147236230	GSC	STXBP5
G2 del	en_chr6:147235645-147236230	FLI1	STXBP5
G2 del	en_chr6:147643373-147644201	SPDEF	STXBP5
G2 del	en_chr6:147235088-147235549	MYC	STXBP5
G2 del	en_chr6:147643373-147644201	ING4	STXBP5
G2 del	en_chr6:147235645-147236230	MEF2C	STXBP5
G2 del	en_chr6:147235645-147236230	IKZF1	STXBP5
G2 del	en_chr6:147234581-147234754	GSC	STXBP5
G2 del	en_chr6:147235645-147236230	ETS2	STXBP5
G2 del	en_chr6:147235645-147236230	MSX1	STXBP5
G2 del	en_chr6:147643373-147644201	MAFB	STXBP5
G2 del	en_chr6:147234581-147234754	LMX1A	STXBP5
G2 del	en_chr6:147643373-147644201	RELA	STXBP5
G2 del	en_chr6:147235645-147236230	PRRX1	STXBP5
G2 del	en_chr6:147235645-147236230	MEF2A	STXBP5
G2 del	en_chr6:147235645-147236230	YBX1	STXBP5
G2 del	en_chr6:147235088-147235549	SOX12	STXBP5
G2 del	en_chr6:147235088-147235549	MSX1	STXBP5
G2 del	en_chr6:147643373-147644201	VAX1	STXBP5
G2 del	en_chr6:147234581-147234754	HOXC4	STXBP5
G2 del	en_chr6:147643373-147644201	ELK1	STXBP5
G2 del	en_chr6:147643373-147644201	GTF2IRD1	STXBP5
G2 del	en_chr6:147235645-147236230	SPI1	STXBP5
G2 del	en_chr6:147643373-147644201	MSX1	STXBP5
G2 del	en_chr6:147235645-147236230	OTX1	STXBP5
G2 del	en_chr6:147643373-147644201	DLX5	STXBP5
G2 del	en_chr6:147235645-147236230	POU3F1	STXBP5
G2 del	en_chr6:147235645-147236230	SOX12	STXBP5
G2 del	en_chr6:147235645-147236230	GTF2IRD1	STXBP5
G2 del	en_chr6:147235088-147235549	MEF2C	STXBP5
G2 del	en_chr6:147235645-147236230	MEF2D	STXBP5
G2 del	en_chr6:147235088-147235549	BCL6	STXBP5
G2 del	en_chr6:147643373-147644201	IKZF1	STXBP5
G2 del	en_chr6:147235645-147236230	ELK1	STXBP5
G2 del	en_chr6:147235645-147236230	LMX1A	STXBP5
G2 del	en_chr6:147235088-147235549	ING4	STXBP5
G2 del	en_chr6:147643373-147644201	HMX1	STXBP5
G2 del	en_chr6:147235088-147235549	BARX2	STXBP5
G2 del	en_chr6:147643373-147644201	DLX2	STXBP5
G2 del	en_chr6:147643373-147644201	DLX1	STXBP5
G2 del	en_chr6:147235645-147236230	HOXC4	STXBP5
G2 del	en_chr6:147234581-147234754	PAX7	STXBP5
G2 del	en_chr6:147643373-147644201	HOXA11	STXBP5
G2 del	en_chr6:147235645-147236230	NR4A2	STXBP5
G2 del	en_chr6:147643373-147644201	SPTBN1	STXBP5
G2 del	en_chr6:147235088-147235549	SIX1	STXBP5
G2 del	en_chr6:147234581-147234754	ARX	STXBP5
G2 del	en_chr6:147234581-147234754	POU3F1	STXBP5
G2 del	en_chr6:147234581-147234754	PRRX1	STXBP5
G2 del	en_chr6:147235645-147236230	STAT4	STXBP5
G2 del	en_chr6:147234581-147234754	SLC20A1	STXBP5
G2 del	en_chr6:147235645-147236230	BCL6	STXBP5
G2 del	en_chr6:147234581-147234754	MSX1	STXBP5
G2 del	en_chr6:147643373-147644201	VAX2	STXBP5
G2 del	en_chr6:147235088-147235549	SOX13	STXBP5
G2 del	en_chr6:147234581-147234754	OTX1	STXBP5
G2 del	en_chr6:147643373-147644201	GBX2	STXBP5
G2 del	en_chr6:147235645-147236230	MAFB	STXBP5
G2 del	en_chr6:147643373-147644201	ETS2	STXBP5
G2 del	en_chr10:134122010-134122092	ZNF354C	STK32C
G2 del	en_chr10:134122010-134122092	RREB1	STK32C
G2 del	en_chr10:134122010-134122092	SOX13	STK32C
G2 del	en_chr10:131436691-131436981	MEIS2	MGMT
G2 del	en_chr10:131438209-131438380	SOX4	MGMT
G2 del	en_chr10:131436691-131436981	CREB1	MGMT
G2 del	en_chr10:131436691-131436981	NFE2L1	MGMT
G2 del	en_chr10:131438209-131438380	POU3F2	MGMT
G2 del	en_chr10:131438209-131438380	TCF3	MGMT
G2 del	en_chr10:131438209-131438380	MAFK	MGMT
G2 del	en_chr10:131436691-131436981	BPTF	MGMT
G2 del	en_chr10:131436691-131436981	TCF3	MGMT
G2 del	en_chr10:131436691-131436981	NR3C1	MGMT
G2 del	en_chr10:131438209-131438380	MEIS2	MGMT
G2 del	en_chr10:134266616-134267060	MEF2D	PWWP2B
G2 del	en_chr10:134225356-134225596	SMAD4	PWWP2B
G2 del	en_chr10:134352832-134353219	ZNF35	PWWP2B
G2 del	en_chr10:134260341-134260546	ATM	PWWP2B
G2 del	en_chr10:134221970-134222202	ETS1	PWWP2B
G2 del	en_chr10:134266616-134267060	ETS1	PWWP2B
G2 del	en_chr10:134225356-134225596	POU3F4	PWWP2B
G2 del	en_chr10:134266616-134267060	SMAD4	PWWP2B
G2 del	en_chr10:134266616-134267060	ETS2	PWWP2B
G2 del	en_chr10:134260341-134260546	ZEB1	PWWP2B
G2 del	en_chr10:134225356-134225596	SP3	PWWP2B
G2 del	en_chr10:134266616-134267060	GABPA	PWWP2B
G2 del	en_chr10:134225356-134225596	ARX	PWWP2B
G2 del	en_chr10:134266616-134267060	ZNF354C	PWWP2B
G2 del	en_chr10:134221970-134222202	SMAD4	PWWP2B
G2 del	en_chr10:134266616-134267060	ZEB1	PWWP2B
G2 del	en_chr10:134352832-134353219	TEAD1	PWWP2B
G2 del	en_chr10:134225356-134225596	LHX2	PWWP2B
G2 del	en_chr10:134266616-134267060	MAFK	PWWP2B
G2 del	en_chr10:134225356-134225596	PRRX1	PWWP2B
G2 del	en_chr10:134225356-134225596	POU3F1	PWWP2B
G2 del	en_chr10:134225356-134225596	STAT5B	PWWP2B
G2 del	en_chr10:134352832-134353219	ZNF354C	PWWP2B
G2 del	en_chr10:134225356-134225596	TLX2	PWWP2B
G2 del	en_chr10:134221970-134222202	ELK1	PWWP2B
G2 del	en_chr10:134260341-134260546	ETS1	PWWP2B
G2 del	en_chr10:134352832-134353219	GTF2I	PWWP2B
G2 del	en_chr10:134225356-134225596	ZNF333	PWWP2B
G2 del	en_chr10:134266616-134267060	RELA	PWWP2B
G2 del	en_chr10:134266616-134267060	SP4	PWWP2B
G2 del	en_chr10:134225356-134225596	ZNF354C	PWWP2B
G2 del	en_chr10:134266616-134267060	SP1	PWWP2B
G2 del	en_chr10:134352832-134353219	NR3C1	PWWP2B
G2 del	en_chr10:134225356-134225596	DLX1	PWWP2B
G2 del	en_chr10:134225356-134225596	PAX7	PWWP2B
G2 del	en_chr10:134221970-134222202	ZNF354C	PWWP2B
G2 del	en_chr10:134225356-134225596	ELF1	PWWP2B
G2 del	en_chr10:134352832-134353219	HNF4A	PWWP2B
G2 del	en_chr10:134221970-134222202	ELF1	PWWP2B
G2 del	en_chr10:134221970-134222202	GABPA	PWWP2B
G2 del	en_chr10:134225356-134225596	ZEB1	PWWP2B
G2 del	en_chr10:134266616-134267060	CREB1	PWWP2B
G2 del	en_chr10:134260341-134260546	GABPA	PWWP2B
G2 del	en_chr10:134266616-134267060	ELK1	PWWP2B
G2 del	en_chr10:134260341-134260546	ELK1	PWWP2B
G2 del	en_chr10:134352832-134353219	ZBTB7A	PWWP2B
G2 del	en_chr10:134225356-134225596	STAT3	PWWP2B
G2 del	en_chr10:134225356-134225596	ARNT	PWWP2B
G2 del	en_chr10:134266616-134267060	TCF12	PWWP2B
G2 del	en_chr10:134260341-134260546	ELF1	PWWP2B
G2 del	en_chr10:134221970-134222202	ATM	PWWP2B
G2 del	en_chr10:134266616-134267060	ATM	PWWP2B
G2 del	en_chr10:134225356-134225596	SP4	PWWP2B
G2 del	en_chr10:134266616-134267060	ZBTB7A	PWWP2B
G2 del	en_chr10:134221970-134222202	ETS2	PWWP2B
G2 del	en_chr10:134266616-134267060	OVOL2	PWWP2B
G2 del	en_chr10:134225356-134225596	SP1	PWWP2B
G2 del	en_chr10:134266616-134267060	SLC20A1	PWWP2B
G2 del	en_chr10:134225356-134225596	DLX2	PWWP2B
G2 del	en_chr6:157857242-157857636	SP4	ZDHHC14
G2 del	en_chr6:157857242-157857636	SOX4	ZDHHC14
G2 del	en_chr6:157936149-157936334	SMAD9	ZDHHC14
G2 del	en_chr6:157936149-157936334	TEAD1	ZDHHC14
G2 del	en_chr6:157936149-157936334	SIX4	ZDHHC14
G2 del	en_chr6:157936149-157936334	ZNF354C	ZDHHC14
G2 del	en_chr6:157857242-157857636	ASCL2	ZDHHC14
G2 del	en_chr6:157936149-157936334	PBX1	ZDHHC14
G2 del	en_chr6:157857242-157857636	AHR	ZDHHC14
G2 del	en_chr6:157936149-157936334	GTF2IRD1	ZDHHC14
G2 del	en_chr6:157857242-157857636	SP1	ZDHHC14
G2 del	en_chr6:157857242-157857636	GTF2IRD1	ZDHHC14
G2 del	en_chr6:157857242-157857636	ZNF148	ZDHHC14
G2 del	en_chr10:133763722-133764008	NFIX	BNIP3
G2 del	en_chr10:133776164-133776302	BPTF	BNIP3
G2 del	en_chr10:133834668-133834754	ATM	BNIP3
G2 del	en_chr10:133776164-133776302	SMAD1	BNIP3
G2 del	en_chr10:133454610-133454819	ELF1	BNIP3
G2 del	en_chr10:133454610-133454819	NFIX	BNIP3
G2 del	en_chr10:133763722-133764008	ZNF333	BNIP3
G2 del	en_chr10:133776164-133776302	TCF3	BNIP3
G2 del	en_chr10:133454610-133454819	GTF2IRD1	BNIP3
G2 del	en_chr10:133454610-133454819	MAFB	BNIP3
G2 del	en_chr10:133776164-133776302	MYC	BNIP3
G2 del	en_chr10:133251588-133251750	ATF1	TCERG1L
G2 del	en_chr10:134001237-134001611	SPI1	JAKMIP3
G2 del	en_chr10:133873763-133873900	SMAD2	JAKMIP3
G2 del	en_chr10:133879247-133879524	HOXA11	JAKMIP3
G2 del	en_chr10:133879247-133879524	E2F5	JAKMIP3
G2 del	en_chr10:133873763-133873900	SOX21	JAKMIP3
G2 del	en_chr10:133873763-133873900	SMAD4	JAKMIP3
G2 del	en_chr10:134001237-134001611	HNF4A	JAKMIP3
G2 del	en_chr10:121452837-121453189	SPTBN1	INPP5F
G2 del	en_chr10:121544240-121544543	USF1	INPP5F
G2 del	en_chr10:121544240-121544543	HNF4A	INPP5F
G2 del	en_chr10:121544240-121544543	NR4A2	INPP5F
G2 del	en_chr10:121544240-121544543	ZNF333	INPP5F
G2 del	en_chr10:121452837-121453189	BCL6	INPP5F
G2 del	en_chr10:121544240-121544543	NR1I3	INPP5F
G2 del	en_chr10:121503034-121503182	SOX4	INPP5F
G2 del	en_chr10:121503034-121503182	SP1	INPP5F
G2 del	en_chr10:121503034-121503182	OVOL2	INPP5F
G2 del	en_chr10:121503034-121503182	SOX13	INPP5F
G2 del	en_chr10:121544240-121544543	GSC	INPP5F
G2 del	en_chr10:121452837-121453189	ING4	INPP5F
G2 del	en_chr10:121503034-121503182	EGR4	INPP5F
G2 del	en_chr10:121544240-121544543	ZEB1	INPP5F
G2 del	en_chr10:121544240-121544543	SMAD1	INPP5F
G2 del	en_chr10:121544240-121544543	PAX2	INPP5F
G2 del	en_chr10:121544240-121544543	MYCN	INPP5F
G2 del	en_chr10:121544240-121544543	SPI1	INPP5F
G2 del	en_chr10:121544240-121544543	ELF1	INPP5F
G2 del	en_chr10:121544240-121544543	MYC	INPP5F
G2 del	en_chr10:121452837-121453189	HNF4A	INPP5F
G2 del	en_chr10:121452837-121453189	SOX13	INPP5F
G2 del	en_chr10:121452837-121453189	ELK1	INPP5F
G2 del	en_chr10:121452837-121453189	CDX1	INPP5F
G2 del	en_chr10:121452837-121453189	FOXJ1	INPP5F
G2 del	en_chr10:121544240-121544543	BCL6	INPP5F
G2 del	en_chr10:121452837-121453189	ATM	INPP5F
G2 del	en_chr10:121544240-121544543	MYBL2	INPP5F
G2 del	en_chr10:121452837-121453189	SOX4	INPP5F
G2 del	en_chr10:121452837-121453189	ETS2	INPP5F
G2 del	en_chr10:121544240-121544543	SMAD2	INPP5F
G2 del	en_chr10:121452837-121453189	SMAD1	INPP5F
G2 del	en_chr10:121452837-121453189	ELF1	INPP5F
G2 del	en_chr10:121452837-121453189	STAT4	INPP5F
G2 del	en_chr10:121452837-121453189	TCF3	INPP5F
G2 del	en_chr10:121544240-121544543	SIX1	INPP5F
G2 del	en_chr10:121544240-121544543	OTX1	INPP5F
G2 del	en_chr10:121452837-121453189	TP53	INPP5F
G2 del	en_chr6:157542479-157542718	ATM	TMEM242
G2 del	en_chr6:157695432-157695688	TWIST1	TMEM242
G2 del	en_chr6:157695432-157695688	ATM	TMEM242
G2 del	en_chr6:157639061-157639494	ELK1	TMEM242
G2 del	en_chr6:157542479-157542718	ETS1	TMEM242
G2 del	en_chr6:157695432-157695688	ELK1	TMEM242
G2 del	en_chr6:157639061-157639494	ZNF589	TMEM242
G2 del	en_chr6:157738321-157738749	ETS2	TMEM242
G2 del	en_chr6:157542479-157542718	PAX2	TMEM242
G2 del	en_chr6:157639061-157639494	TCF3	TMEM242
G2 del	en_chr6:157639061-157639494	MEF2A	TMEM242
G2 del	en_chr6:157726321-157726550	ZNF354C	TMEM242
G2 del	en_chr6:157639061-157639494	GTF2IRD1	TMEM242
G2 del	en_chr6:157738321-157738749	ELK1	TMEM242
G2 del	en_chr6:157542479-157542718	HBP1	TMEM242
G2 del	en_chr6:157639061-157639494	PRRX1	TMEM242
G2 del	en_chr6:157726321-157726550	ATF1	TMEM242
G2 del	en_chr6:157639061-157639494	MEF2D	TMEM242
G2 del	en_chr6:157695432-157695688	ETS1	TMEM242
G2 del	en_chr6:157738321-157738749	ETS1	TMEM242
G2 del	en_chr6:157695432-157695688	ZNF354C	TMEM242
G2 del	en_chr6:157738321-157738749	TEAD1	TMEM242
G2 del	en_chr6:157639061-157639494	ZNF354C	TMEM242
G2 del	en_chr6:157695432-157695688	OVOL2	TMEM242
G2 del	en_chr6:157738321-157738749	TEF	TMEM242
G2 del	en_chr6:157639061-157639494	ARNT	TMEM242
G2 del	en_chr6:157542479-157542718	NRF1	TMEM242
G2 del	en_chr6:157639061-157639494	TWIST1	TMEM242
G2 del	en_chr6:157738321-157738749	ELF1	TMEM242
G2 del	en_chr6:157695432-157695688	EGR4	TMEM242
G2 del	en_chr6:157726321-157726550	TEAD1	TMEM242
G2 del	en_chr6:157542479-157542718	ETS2	TMEM242
G2 del	en_chr6:157639061-157639494	SP1	TMEM242
G2 del	en_chr6:157542479-157542718	ZEB1	TMEM242
G2 del	en_chr6:157695432-157695688	TFDP1	TMEM242
G2 del	en_chr6:157639061-157639494	SMAD4	TMEM242
G2 del	en_chr6:157542479-157542718	ELF1	TMEM242
G2 del	en_chr6:157639061-157639494	MEF2C	TMEM242
G2 del	en_chr6:157639061-157639494	TCF7L1	TMEM242
G2 del	en_chr6:157639061-157639494	SOX13	TMEM242
G3 del	en_chr6:143171849-143172301	DLX1	HIVEP2
G3 del	en_chr6:143163714-143164598	ARX	HIVEP2
G3 del	en_chr6:143206296-143206927	ZBTB4	HIVEP2
G3 del	en_chr6:143124343-143124671	ARX	HIVEP2
G3 del	en_chr6:143206296-143206927	MEF2D	HIVEP2
G3 del	en_chr6:143140738-143141058	MEF2C	HIVEP2
G3 del	en_chr6:143026336-143026552	ARX	HIVEP2
G3 del	en_chr6:143247398-143248213	ZBTB4	HIVEP2
G3 del	en_chr6:143248323-143248614	MYBL2	HIVEP2
G3 del	en_chr6:143247398-143248213	E2F2	HIVEP2
G3 del	en_chr6:143234166-143234456	EMX2	HIVEP2
G3 del	en_chr6:143134397-143134731	ARX	HIVEP2
G3 del	en_chr6:143163714-143164598	TCF3	HIVEP2
G3 del	en_chr6:143140738-143141058	TCF3	HIVEP2
G3 del	en_chr6:143123144-143123510	GTF2IRD1	HIVEP2
G3 del	en_chr6:143171849-143172301	HSF1	HIVEP2
G3 del	en_chr6:143163714-143164598	ELK1	HIVEP2
G3 del	en_chr6:143154152-143154557	ELK1	HIVEP2
G3 del	en_chr6:143171849-143172301	ING4	HIVEP2
G3 del	en_chr6:143141084-143141442	ARX	HIVEP2
G3 del	en_chr6:143204143-143204540	HOXA11	HIVEP2
G3 del	en_chr6:143163714-143164598	HOXA11	HIVEP2
G3 del	en_chr6:143204143-143204540	MEF2C	HIVEP2
G3 del	en_chr6:143166332-143166721	TCF7L1	HIVEP2
G3 del	en_chr6:143200640-143200895	TFAP4	HIVEP2
G3 del	en_chr6:143221710-143222285	STAT4	HIVEP2
G3 del	en_chr6:143163714-143164598	ING4	HIVEP2
G3 del	en_chr6:143026336-143026552	YBX1	HIVEP2
G3 del	en_chr6:143163714-143164598	ZBTB7A	HIVEP2
G3 del	en_chr6:143247398-143248213	HOXA11	HIVEP2
G3 del	en_chr6:143140738-143141058	FOXD1	HIVEP2
G3 del	en_chr6:143123144-143123510	TFAP4	HIVEP2
G3 del	en_chr6:143166332-143166721	YBX1	HIVEP2
G3 del	en_chr6:143174967-143175237	TCF3	HIVEP2
G3 del	en_chr6:143123144-143123510	DLX1	HIVEP2
G3 del	en_chr6:143221710-143222285	DLX1	HIVEP2
G3 del	en_chr6:143234736-143235083	HNF4A	HIVEP2
G3 del	en_chr6:143221710-143222285	TCF7L1	HIVEP2
G3 del	en_chr6:143150171-143150307	PAX7	HIVEP2
G3 del	en_chr6:143130260-143130659	HOXA11	HIVEP2
G3 del	en_chr6:143221710-143222285	TP53	HIVEP2
G3 del	en_chr6:143234736-143235083	ARX	HIVEP2
G3 del	en_chr6:143154152-143154557	ARX	HIVEP2
G3 del	en_chr6:143206296-143206927	GTF2IRD1	HIVEP2
G3 del	en_chr6:143234736-143235083	ELK1	HIVEP2
G3 del	en_chr6:143166332-143166721	EMX2	HIVEP2
G3 del	en_chr6:143140738-143141058	ELK1	HIVEP2
G3 del	en_chr6:143234736-143235083	ING4	HIVEP2
G3 del	en_chr6:143234736-143235083	VSX1	HIVEP2
G3 del	en_chr6:143221710-143222285	GTF2B	HIVEP2
G3 del	en_chr6:143154152-143154557	MYBL2	HIVEP2
G3 del	en_chr6:143247398-143248213	GTF2IRD1	HIVEP2
G3 del	en_chr6:143247398-143248213	MYBL2	HIVEP2
G3 del	en_chr6:143123144-143123510	TEF	HIVEP2
G3 del	en_chr6:143026336-143026552	HOXA11	HIVEP2
G3 del	en_chr6:143117753-143118019	ELK1	HIVEP2
G3 del	en_chr6:143141084-143141442	TFAP4	HIVEP2
G3 del	en_chr6:143143599-143143667	ZBTB4	HIVEP2
G3 del	en_chr6:143163714-143164598	VSX1	HIVEP2
G3 del	en_chr6:143123144-143123510	RELA	HIVEP2
G3 del	en_chr6:143140738-143141058	ARX	HIVEP2
G3 del	en_chr6:143163714-143164598	MYBL2	HIVEP2
G3 del	en_chr6:143221710-143222285	TEF	HIVEP2
G3 del	en_chr6:143166332-143166721	VSX1	HIVEP2
G3 del	en_chr6:143206296-143206927	ELK1	HIVEP2
G3 del	en_chr6:143124343-143124671	VSX1	HIVEP2
G3 del	en_chr6:143247398-143248213	EMX2	HIVEP2
G3 del	en_chr6:143154152-143154557	DLX1	HIVEP2
G3 del	en_chr6:143247398-143248213	HNF4A	HIVEP2
G3 del	en_chr6:143223836-143224147	ELK1	HIVEP2
G3 del	en_chr6:143171849-143172301	PAX7	HIVEP2
G3 del	en_chr6:143154152-143154557	PAX7	HIVEP2
G3 del	en_chr6:143221710-143222285	MEF2C	HIVEP2
G3 del	en_chr6:143130260-143130659	GTF2IRD1	HIVEP2
G3 del	en_chr6:143206296-143206927	TCF3	HIVEP2
G3 del	en_chr6:143171849-143172301	GTF2B	HIVEP2
G3 del	en_chr6:143171849-143172301	GTF2IRD1	HIVEP2
G3 del	en_chr6:143166332-143166721	SOX12	HIVEP2
G3 del	en_chr6:143117753-143118019	TCF3	HIVEP2
G3 del	en_chr6:143154152-143154557	ING4	HIVEP2
G3 del	en_chr6:143204143-143204540	DLX1	HIVEP2
G3 del	en_chr6:143247398-143248213	TRIM28	HIVEP2
G3 del	en_chr6:143171849-143172301	ARX	HIVEP2
G3 del	en_chr6:143163714-143164598	MEF2A	HIVEP2
G3 del	en_chr6:143141084-143141442	EMX2	HIVEP2
G3 del	en_chr6:143134397-143134731	HSF1	HIVEP2
G3 del	en_chr6:143124343-143124671	PAX7	HIVEP2
G3 del	en_chr6:143124343-143124671	EMX2	HIVEP2
G3 del	en_chr6:143166332-143166721	DLX1	HIVEP2
G3 del	en_chr6:143234736-143235083	TEF	HIVEP2
G3 del	en_chr6:143206296-143206927	MEF2C	HIVEP2
G3 del	en_chr6:143204143-143204540	SOX12	HIVEP2
G3 del	en_chr6:143124343-143124671	DLX1	HIVEP2
G3 del	en_chr6:143221710-143222285	MEF2A	HIVEP2
G3 del	en_chr6:143221710-143222285	TFAP4	HIVEP2
G3 del	en_chr6:143174967-143175237	HOXA11	HIVEP2
G3 del	en_chr6:143234736-143235083	HOXA11	HIVEP2
G3 del	en_chr6:143174967-143175237	RELA	HIVEP2
G3 del	en_chr6:143163714-143164598	PAX7	HIVEP2
G3 del	en_chr6:143171849-143172301	MEF2D	HIVEP2
G3 del	en_chr6:143026336-143026552	VSX1	HIVEP2
G3 del	en_chr6:143124343-143124671	MEF2D	HIVEP2
G3 del	en_chr6:143134397-143134731	SOX12	HIVEP2
G3 del	en_chr6:143134397-143134731	TCF3	HIVEP2
G3 del	en_chr6:143274620-143274763	GTF2IRD1	HIVEP2
G3 del	en_chr6:143163714-143164598	MEF2D	HIVEP2
G3 del	en_chr6:143221710-143222285	MEF2D	HIVEP2
G3 del	en_chr6:143141084-143141442	DLX1	HIVEP2
G3 del	en_chr6:143124343-143124671	MEF2C	HIVEP2
G3 del	en_chr6:143223836-143224147	MEF2D	HIVEP2
G3 del	en_chr6:143171849-143172301	STAT4	HIVEP2
G3 del	en_chr6:143026336-143026552	DLX1	HIVEP2
G3 del	en_chr6:143163714-143164598	GTF2IRD1	HIVEP2
G3 del	en_chr6:143248323-143248614	GTF2IRD1	HIVEP2
G3 del	en_chr6:143026336-143026552	EMX2	HIVEP2
G3 del	en_chr6:143247398-143248213	SOX2	HIVEP2
G3 del	en_chr6:143171849-143172301	VSX1	HIVEP2
G3 del	en_chr6:143166332-143166721	ELK1	HIVEP2
G3 del	en_chr6:143140738-143141058	RELA	HIVEP2
G3 del	en_chr6:143174967-143175237	TCF7L1	HIVEP2
G3 del	en_chr6:143204143-143204540	TCF3	HIVEP2
G3 del	en_chr6:143026336-143026552	PAX7	HIVEP2
G3 del	en_chr6:143166332-143166721	GTF2IRD1	HIVEP2
G3 del	en_chr6:143274620-143274763	HOXA11	HIVEP2
G3 del	en_chr6:143171849-143172301	TCF7L1	HIVEP2
G3 del	en_chr6:143248323-143248614	HOXA11	HIVEP2
G3 del	en_chr6:143141084-143141442	PAX7	HIVEP2
G3 del	en_chr6:143247398-143248213	TCF3	HIVEP2
G3 del	en_chr6:143134397-143134731	DLX1	HIVEP2
G3 del	en_chr6:143163714-143164598	DLX1	HIVEP2
G3 del	en_chr6:143206296-143206927	TCF7L1	HIVEP2
G3 del	en_chr6:143166332-143166721	PAX7	HIVEP2
G3 del	en_chr6:143143599-143143667	TCF3	HIVEP2
G3 del	en_chr6:143247398-143248213	PAX7	HIVEP2
G3 del	en_chr6:143247398-143248213	ZBTB7A	HIVEP2
G3 del	en_chr6:143166332-143166721	ARX	HIVEP2
G3 del	en_chr6:143221710-143222285	VSX1	HIVEP2
G3 del	en_chr6:143134397-143134731	VSX1	HIVEP2
G3 del	en_chr6:143163714-143164598	TCF7L1	HIVEP2
G3 del	en_chr6:143140738-143141058	VSX1	HIVEP2
G3 del	en_chr6:143154152-143154557	VSX1	HIVEP2
G3 del	en_chr6:143234736-143235083	PAX7	HIVEP2
G3 del	en_chr6:143206296-143206927	RELA	HIVEP2
G3 del	en_chr6:143134397-143134731	PAX7	HIVEP2
G3 del	en_chr6:143141084-143141442	VSX1	HIVEP2
G3 del	en_chr6:143123144-143123510	TCF3	HIVEP2
G3 del	en_chr6:143171849-143172301	HNF4A	HIVEP2
G3 del	en_chr6:143134397-143134731	SOX2	HIVEP2
G3 del	en_chr6:143124343-143124671	TCF3	HIVEP2
G3 del	en_chr6:143163714-143164598	MEF2C	HIVEP2
G3 del	en_chr6:143140738-143141058	ZBTB4	HIVEP2
G3 del	en_chr10:126712433-126712623	NKX2-5	ZRANB1
G3 del	en_chr6:161829346-161829532	ELF4	AGPAT4
G3 del	en_chr6:162329903-162330158	HES1	AGPAT4
G3 del	en_chr6:161571430-161571737	TCF7	AGPAT4
G3 del	en_chr6:161838884-161839117	GLI3	AGPAT4
G3 del	en_chr6:161855973-161856365	STAT3	AGPAT4
G3 del	en_chr6:161664311-161664702	HES1	AGPAT4
G3 del	en_chr6:161865712-161865782	HES1	AGPAT4
G3 del	en_chr6:161620136-161620467	ELF4	AGPAT4
G3 del	en_chr6:161607618-161607817	STAT3	AGPAT4
G3 del	en_chr22:47150443-47150659	KLF12	TBC1D22A
G3 del	en_chr22:47173530-47173804	ZNF354C	TBC1D22A
G3 del	en_chr22:47173530-47173804	TFCP2	TBC1D22A
G3 del	en_chr22:47150443-47150659	ZNF354C	TBC1D22A
G3 del	en_chr10:125994221-125994735	EMX2	OAT
G3 del	en_chr10:125994221-125994735	PAX7	OAT
G3 del	en_chr10:125994221-125994735	HOXA7	OAT
G3 del	en_chr10:125994221-125994735	LBX2	OAT
G3 del	en_chr10:125994221-125994735	HOXC4	OAT
G3 del	en_chr10:125994221-125994735	CEBPG	OAT
G3 del	en_chr10:125994221-125994735	EN1	OAT
G3 del	en_chr10:125994221-125994735	BARX2	OAT
G3 del	en_chr10:125994221-125994735	SPI1	OAT
G3 del	en_chr10:125994221-125994735	HOXB4	OAT
G3 del	en_chr10:125994221-125994735	HOXD3	OAT
G3 del	en_chr10:125994221-125994735	NKX2-5	OAT
G3 del	en_chr10:125994221-125994735	HOXC5	OAT
G3 del	en_chr10:125994221-125994735	HOXB7	OAT
G3 del	en_chr10:125994221-125994735	HOXA2	OAT
G3 del	en_chr10:125994221-125994735	HOXA6	OAT
G3 del	en_chr10:134430075-134430311	CBFB	INPP5A
G3 del	en_chr10:134360968-134361428	TGIF2	INPP5A
G3 del	en_chr10:134430075-134430311	RREB1	INPP5A
G3 del	en_chr10:134373708-134374041	NKX2-5	INPP5A
G3 del	en_chr10:134330832-134331178	MEF2D	INPP5A
G3 del	en_chr10:134330832-134331178	PRRX1	INPP5A
G3 del	en_chr10:134360968-134361428	ELF4	INPP5A
G3 del	en_chr10:134360968-134361428	GATA4	INPP5A
G3 del	en_chr10:134360968-134361428	STAT3	INPP5A
G3 del	en_chr10:134373708-134374041	PRRX1	INPP5A
G3 del	en_chr10:134360968-134361428	EN1	INPP5A
G3 del	en_chr10:134430075-134430311	EGR4	INPP5A
G3 del	en_chr10:134330832-134331178	HOXB7	INPP5A
G3 del	en_chr10:134330832-134331178	ELF4	INPP5A
G3 del	en_chr10:134430075-134430311	RUNX3	INPP5A
G3 del	en_chr10:134385594-134385710	ELF4	INPP5A
G3 del	en_chr10:134360968-134361428	VAX1	INPP5A
G3 del	en_chr10:134360968-134361428	SPI1	INPP5A
G3 del	en_chr10:134330832-134331178	HOXA7	INPP5A
G3 del	en_chr10:134330832-134331178	SREBF2	INPP5A
G3 del	en_chr10:134360968-134361428	HMGA2	INPP5A
G3 del	en_chr10:134330832-134331178	SP3	INPP5A
G3 del	en_chr6:167277891-167278093	YBX1	RPS6KA2
G3 del	en_chr6:167060808-167061200	BARX2	RPS6KA2
G3 del	en_chr6:167060808-167061200	ING4	RPS6KA2
G3 del	en_chr6:167277891-167278093	SOX4	RPS6KA2
G3 del	en_chr6:167150244-167150530	EMX2	RPS6KA2
G3 del	en_chr6:167060808-167061200	TCF7L1	RPS6KA2
G3 del	en_chr6:167060808-167061200	SMAD4	RPS6KA2
G3 del	en_chr6:132787299-132787948	ZNF35	STX7
G3 del	en_chr6:132787299-132787948	NKX2-5	STX7
G3 del	en_chr6:132812514-132812803	NKX2-5	STX7
G3 del	en_chr6:132787299-132787948	MSX1	STX7
G3 del	en_chr6:132787299-132787948	TCF3	STX7
G3 del	en_chr6:132811280-132811490	FOXJ1	STX7
G3 del	en_chr6:132787299-132787948	MYBL2	STX7
G3 del	en_chr6:132811280-132811490	ETS2	STX7
G3 del	en_chr6:132812514-132812803	MSX1	STX7
G3 del	en_chr6:132787299-132787948	PITX1	STX7
G3 del	en_chr6:132787299-132787948	HOXD13	STX7
G3 del	en_chr6:132812514-132812803	TCF3	STX7
G3 del	en_chr22:50764173-50764461	SP3	PPP6R2
G3 del	en_chr22:50815545-50815813	SREBF2	PPP6R2
G3 del	en_chr22:50784754-50785397	CREB1	PPP6R2
G3 del	en_chr22:50784754-50785397	REST	PPP6R2
G3 del	en_chr22:50784754-50785397	RREB1	PPP6R2
G3 del	en_chr22:50784754-50785397	ELF1	PPP6R2
G3 del	en_chr22:50784754-50785397	HMBOX1	PPP6R2
G3 del	en_chr22:50891150-50891343	HOXD13	SBF1
G3 del	en_chr10:119686098-119686357	SIX6	RAB11FIP2
G3 del	en_chr10:119686098-119686357	SPI1	RAB11FIP2
G3 del	en_chr10:119686098-119686357	TCF3	RAB11FIP2
G3 del	en_chr10:119686098-119686357	ETS2	RAB11FIP2
G3 del	en_chr10:119686098-119686357	NKX2-5	RAB11FIP2
G3 del	en_chr10:119686098-119686357	FOXD3	RAB11FIP2
G3 del	en_chr10:123539603-123539774	TGIF2	ATE1
G3 del	en_chr10:123539603-123539774	GATA3	ATE1
G3 del	en_chr10:123539603-123539774	SPI1	ATE1
G3 del	en_chr6:122769670-122769957	MSX1	SERINC1
G3 del	en_chr6:122769670-122769957	HNF4A	SERINC1
G3 del	en_chr6:122769670-122769957	TCF3	SERINC1
G3 del	en_chr6:122769670-122769957	MEF2D	SERINC1
G3 del	en_chr6:122769670-122769957	NKX2-5	SERINC1
G3 del	en_chr6:122769670-122769957	TCF7	SERINC1
G3 del	en_chr6:122769670-122769957	HSF1	SERINC1
G3 del	en_chr6:122769670-122769957	MEF2C	SERINC1
G3 del	en_chr6:126197747-126198095	NKX2-5	HINT3
G3 del	en_chr6:126197747-126198095	HOXB4	HINT3
G3 del	en_chr6:126267356-126267782	CEBPG	HINT3
G3 del	en_chr6:126267356-126267782	NKX2-5	HINT3
G3 del	en_chr6:126267356-126267782	HOXA7	HINT3
G3 del	en_chr6:126197747-126198095	EN1	HINT3
G3 del	en_chr6:126267356-126267782	MYBL2	HINT3
G3 del	en_chr6:126241150-126241321	CEBPG	HINT3
G3 del	en_chr6:126197747-126198095	HOXA6	HINT3
G3 del	en_chr6:126197747-126198095	HOXA7	HINT3
G3 del	en_chr6:126241150-126241321	NKX2-5	HINT3
G3 del	en_chr6:126267356-126267782	EN1	HINT3
G3 del	en_chr6:126197747-126198095	HOXC4	HINT3
G3 del	en_chr6:126197747-126198095	TCF7	HINT3
G3 del	en_chr6:126241150-126241321	HOXB7	HINT3
G3 del	en_chr6:126267356-126267782	HOXA6	HINT3
G3 del	en_chr6:126197747-126198095	HOXB7	HINT3
G3 del	en_chr6:126267356-126267782	HOXB7	HINT3
G3 del	en_chr6:126267356-126267782	GATA3	HINT3
G3 del	en_chr6:126241150-126241321	EN1	HINT3
G3 del	en_chr6:126241150-126241321	HOXA7	HINT3
G3 del	en_chr6:126241150-126241321	HOXA6	HINT3
G3 del	en_chr6:126197747-126198095	TGIF2	HINT3
G3 del	en_chr6:126241150-126241321	HOXB4	HINT3
G3 del	en_chr6:126267356-126267782	HMGA2	HINT3
G3 del	en_chr6:126267356-126267782	SPI1	HINT3
G3 del	en_chr6:126197747-126198095	HOXA2	HINT3
G3 del	en_chr6:126241150-126241321	PITX1	HINT3
G3 del	en_chr6:135503898-135504621	HNF4A	HBS1L
G3 del	en_chr6:135503898-135504621	TCF3	HBS1L
G3 del	en_chr6:135352829-135352991	TCF3	HBS1L
G3 del	en_chr6:135352829-135352991	TCF7L1	HBS1L
G3 del	en_chr6:135352829-135352991	EHF	HBS1L
G3 del	en_chr6:138495604-138495926	CEBPG	ARFGEF3
G3 del	en_chr6:138495604-138495926	NKX2-5	ARFGEF3
G3 del	en_chr6:138495604-138495926	HLF	ARFGEF3
G3 del	en_chr6:138427134-138427492	ELF4	ARFGEF3
G3 del	en_chr6:138495604-138495926	FOXD3	ARFGEF3
G3 del	en_chr6:138495604-138495926	HOXA2	ARFGEF3
G3 del	en_chr6:138495604-138495926	ELF4	ARFGEF3
G3 del	en_chr6:138495604-138495926	TEF	ARFGEF3
G3 del	en_chr6:138427134-138427492	YBX1	ARFGEF3
G3 del	en_chr6:138427134-138427492	NKX2-5	ARFGEF3
G3 del	en_chr6:138495604-138495926	ZBTB4	ARFGEF3
G3 del	en_chr6:138427134-138427492	MECP2	ARFGEF3
G3 del	en_chr6:138427134-138427492	SPTBN1	ARFGEF3
G3 del	en_chr6:138495604-138495926	MEF2D	ARFGEF3
G3 del	en_chr6:143918177-143918387	STAT6	PHACTR2
G3 del	en_chr6:143918177-143918387	ESRRA	PHACTR2
G3 del	en_chr6:143918177-143918387	SOX4	PHACTR2
G3 del	en_chr6:143918177-143918387	SF1	PHACTR2
G3 del	en_chr6:143918177-143918387	RELA	PHACTR2
G3 del	en_chr6:143918177-143918387	ETS2	PHACTR2
G3 del	en_chr6:143918177-143918387	TCF3	PHACTR2
G3 del	en_chr6:158515424-158515781	RELA	SERAC1
G3 del	en_chr6:158515424-158515781	SOX12	SERAC1
G3 del	en_chr6:158515424-158515781	TCF12	SERAC1
G3 del	en_chr6:158702253-158702563	MSX1	TULP4
G3 del	en_chr6:158702253-158702563	BARX2	TULP4
G3 del	en_chr6:158702253-158702563	MEF2C	TULP4
G3 del	en_chr6:158702253-158702563	MECP2	TULP4
G3 del	en_chr22:46041491-46041960	SREBF2	ATXN10
G3 del	en_chr22:46159997-46160538	SP100	ATXN10
G3 del	en_chr22:46028588-46028889	SPI1	ATXN10
G3 del	en_chr22:46159997-46160538	TGIF2	ATXN10
G3 del	en_chr22:46159997-46160538	SPI1	ATXN10
G3 del	en_chr22:46041491-46041960	TEAD2	ATXN10
G3 del	en_chr22:46028588-46028889	GATA3	ATXN10
G3 del	en_chr22:46028588-46028889	RREB1	ATXN10
G3 del	en_chr22:46028588-46028889	FOXJ1	ATXN10
G3 del	en_chr10:135143215-135143462	ARNT	CALY
G3 del	en_chr10:135143215-135143462	POU3F2	CALY
G3 del	en_chr10:135143215-135143462	HIF1A	CALY
G3 del	en_chr10:135322182-135322530	HOXC11	CYP2E1
G3 del	en_chr10:135322182-135322530	CEBPG	CYP2E1
G3 del	en_chr10:135322182-135322530	HMGA2	CYP2E1
G3 del	en_chr10:135322182-135322530	HOXD10	CYP2E1
G3 del	en_chr10:135322182-135322530	FOXJ1	CYP2E1
G3 del	en_chr10:135322182-135322530	POU3F2	CYP2E1
G3 del	en_chr10:135342737-135342867	TEAD2	CYP2E1
G3 del	en_chr10:135322182-135322530	HOXD13	CYP2E1
G3 del	en_chr10:135322182-135322530	GATA4	CYP2E1
G3 del	en_chr10:135322182-135322530	HOXA7	CYP2E1
G3 del	en_chr10:135322182-135322530	HOXA6	CYP2E1
G3 del	en_chr10:135342737-135342867	GATA4	CYP2E1
G3 del	en_chr10:135342737-135342867	GATA3	CYP2E1
G3 del	en_chr12:50286298-50286441	TCF3	FAIM2
G3 del	en_chr12:50286298-50286441	RUNX3	FAIM2
G3 del	en_chr12:50286298-50286441	GATA3	FAIM2
G3 del	en_chr12:50286298-50286441	HNF4A	FAIM2
G3 del	en_chr12:50286298-50286441	SOX9	FAIM2
G3 del	en_chr6:135908025-135908402	VAX2	AHI1
G3 del	en_chr6:135908025-135908402	ARX	AHI1
G3 del	en_chr6:141884052-141884255	SPI1	NMBR
G3 del	en_chr12:43159561-43159769	IKZF1	PRICKLE1
G3 del	en_chr12:43379522-43379565	SOX9	PRICKLE1
G3 del	en_chr12:43159561-43159769	TGIF2	PRICKLE1
G3 del	en_chr12:43379522-43379565	MEF2D	PRICKLE1
G3 del	en_chr12:43379522-43379565	SREBF2	PRICKLE1
G3 del	en_chr12:43159561-43159769	HOXC11	PRICKLE1
G3 del	en_chr6:123350349-123350632	SREBF2	CLVS2
G3 del	en_chr6:123350349-123350632	SPI1	CLVS2
G3 del	en_chr6:123350349-123350632	HNF4A	CLVS2
G3 del	en_chr6:123350349-123350632	PRRX1	CLVS2
G3 del	en_chr6:134636367-134636606	MYBL2	SLC2A12
G3 del	en_chr6:134395597-134395721	ETS2	SLC2A12
G3 del	en_chr6:134395597-134395721	TCF3	SLC2A12
G3 del	en_chr6:134504980-134505079	TCF3	SLC2A12
G3 del	en_chr6:155181312-155181660	DLX2	TIAM2
G3 del	en_chr6:155179611-155179904	DLX1	TIAM2
G3 del	en_chr6:155179611-155179904	PAX7	TIAM2
G3 del	en_chr6:155179611-155179904	SLC20A1	TIAM2
G3 del	en_chr6:155181312-155181660	MEF2C	TIAM2
G3 del	en_chr6:155181312-155181660	MEF2A	TIAM2
G3 del	en_chr6:155179611-155179904	ARX	TIAM2
G3 del	en_chr6:155347473-155347806	DLX1	TIAM2
G3 del	en_chr6:155181312-155181660	MEF2D	TIAM2
G3 del	en_chr6:155179611-155179904	DLX2	TIAM2
G3 del	en_chr6:155179611-155179904	POU3F1	TIAM2
G3 del	en_chr6:155347473-155347806	DLX2	TIAM2
G3 del	en_chr6:155181312-155181660	VAX1	TIAM2
G3 del	en_chr6:155179611-155179904	VAX1	TIAM2
G3 del	en_chr6:155347473-155347806	PAX7	TIAM2
G3 del	en_chr6:155347473-155347806	VAX1	TIAM2
G3 del	en_chr6:155193821-155194059	ELK1	TIAM2
G3 del	en_chr6:158981403-158981866	SP100	TMEM181
G3 del	en_chr6:158808734-158809093	BCL6	TMEM181
G3 del	en_chr6:158829552-158829958	SPI1	TMEM181
G3 del	en_chr6:158987674-158988091	SREBF2	TMEM181
G3 del	en_chr6:158981403-158981866	SREBF2	TMEM181
G3 del	en_chr6:158981403-158981866	BCL6	TMEM181
G3 del	en_chr6:158829552-158829958	SOX9	TMEM181
G3 del	en_chr6:158987674-158988091	BCL6	TMEM181
G3 del	en_chr6:158981403-158981866	MAFB	TMEM181
G3 del	en_chr6:158808734-158809093	MSX1	TMEM181
G3 del	en_chr6:158829552-158829958	MSX1	TMEM181
G3 del	en_chr6:158981403-158981866	ELF4	TMEM181
G3 del	en_chr6:158829552-158829958	MAFB	TMEM181
G3 del	en_chr6:158808734-158809093	MAFB	TMEM181
G3 del	en_chr6:158808734-158809093	GBX2	TMEM181
G3 del	en_chr6:151815811-151815987	POU2F1	ARMT1
G3 del	en_chr12:40467954-40468269	TCF7	SLC2A13
G3 del	en_chr12:40467954-40468269	NKX2-5	SLC2A13
G3 del	en_chr12:40467954-40468269	MEF2D	SLC2A13
G3 del	en_chr12:40467954-40468269	ELF4	SLC2A13
G3 del	en_chr6:146401880-146402209	USF1	GRM1
G3 del	en_chr6:146401880-146402209	TEF	GRM1
G3 del	en_chr6:146401880-146402209	HMGA2	GRM1
G3 del	en_chr6:146467176-146467277	TEF	GRM1
G3 del	en_chr6:146467176-146467277	TCF3	GRM1
G3 del	en_chr6:146401880-146402209	HNF4A	GRM1
G3 del	en_chr6:146401880-146402209	ELK1	GRM1
G3 del	en_chr6:146401880-146402209	TP53	GRM1
G3 del	en_chr6:146401880-146402209	ETS2	GRM1
G3 del	en_chr6:146401880-146402209	ZBTB4	GRM1
G3 del	en_chr6:147643373-147644201	DLX2	STXBP5
G3 del	en_chr6:147643373-147644201	ZBTB4	STXBP5
G3 del	en_chr6:147234581-147234754	LBX2	STXBP5
G3 del	en_chr6:147643373-147644201	EMX2	STXBP5
G3 del	en_chr6:147643373-147644201	PRRX1	STXBP5
G3 del	en_chr6:147643373-147644201	RELA	STXBP5
G3 del	en_chr6:147643373-147644201	DLX1	STXBP5
G3 del	en_chr6:147235645-147236230	EMX2	STXBP5
G3 del	en_chr6:147234581-147234754	FOXJ1	STXBP5
G3 del	en_chr6:147643373-147644201	SPI1	STXBP5
G3 del	en_chr6:147234581-147234754	ARX	STXBP5
G3 del	en_chr6:147234581-147234754	NKX2-5	STXBP5
G3 del	en_chr6:147235645-147236230	PRRX1	STXBP5
G3 del	en_chr6:147234581-147234754	MSX1	STXBP5
G3 del	en_chr6:147643373-147644201	ELK1	STXBP5
G3 del	en_chr6:147234581-147234754	HOXB7	STXBP5
G3 del	en_chr6:147234581-147234754	PAX7	STXBP5
G3 del	en_chr6:147235645-147236230	HOXB7	STXBP5
G3 del	en_chr6:147235645-147236230	DLX2	STXBP5
G3 del	en_chr6:147235645-147236230	SPI1	STXBP5
G3 del	en_chr6:147235088-147235549	HOXB7	STXBP5
G3 del	en_chr6:147643373-147644201	NKX2-5	STXBP5
G3 del	en_chr6:147234581-147234754	PRRX1	STXBP5
G3 del	en_chr6:147235088-147235549	SOX12	STXBP5
G3 del	en_chr6:147643373-147644201	HOXB7	STXBP5
G3 del	en_chr6:147235088-147235549	NKX2-5	STXBP5
G3 del	en_chr6:147235645-147236230	ESRRA	STXBP5
G3 del	en_chr6:147235645-147236230	NKX2-5	STXBP5
G3 del	en_chr6:147643373-147644201	SPTBN1	STXBP5
G3 del	en_chr6:147235645-147236230	MEF2A	STXBP5
G3 del	en_chr6:147234581-147234754	TCF3	STXBP5
G3 del	en_chr6:147235088-147235549	USF1	STXBP5
G3 del	en_chr6:147235645-147236230	MEF2D	STXBP5
G3 del	en_chr6:147235645-147236230	STAT4	STXBP5
G3 del	en_chr6:147235645-147236230	YBX1	STXBP5
G3 del	en_chr6:147235645-147236230	NR4A2	STXBP5
G3 del	en_chr6:147235088-147235549	MSX1	STXBP5
G3 del	en_chr6:147235645-147236230	ETS2	STXBP5
G3 del	en_chr6:147643373-147644201	MSX1	STXBP5
G3 del	en_chr6:147235645-147236230	MSX1	STXBP5
G3 del	en_chr6:147235088-147235549	MEF2C	STXBP5
G3 del	en_chr6:147235645-147236230	ELK1	STXBP5
G3 del	en_chr6:147234581-147234754	ETS2	STXBP5
G3 del	en_chr6:147235645-147236230	MEF2C	STXBP5
G3 del	en_chr6:147235645-147236230	SOX12	STXBP5
G3 del	en_chr6:147643373-147644201	TCF7	STXBP5
G3 del	en_chr6:147643373-147644201	ETS2	STXBP5
G3 del	en_chr10:120072477-120072945	HOXC11	FAM204A
G3 del	en_chr10:120072477-120072945	HOXD10	FAM204A
G3 del	en_chr10:120072477-120072945	HOXA7	FAM204A
G3 del	en_chr10:120072477-120072945	HMGA2	FAM204A
G3 del	en_chr10:120072477-120072945	HOXD13	FAM204A
G3 del	en_chr10:120072477-120072945	ZNF35	FAM204A
G3 del	en_chr10:120072477-120072945	NKX2-5	FAM204A
G3 del	en_chr10:120072477-120072945	TCF3	FAM204A
G3 del	en_chr10:134122010-134122092	RREB1	STK32C
G3 del	en_chr12:41849480-41849764	PRRX1	PDZRN4
G3 del	en_chr12:41706432-41706786	PRRX1	PDZRN4
G3 del	en_chr10:134225356-134225596	SP3	PWWP2B
G3 del	en_chr10:134352832-134353219	ZNF354C	PWWP2B
G3 del	en_chr10:134266616-134267060	ATM	PWWP2B
G3 del	en_chr10:134221970-134222202	GABPA	PWWP2B
G3 del	en_chr10:134225356-134225596	ZNF333	PWWP2B
G3 del	en_chr10:134225356-134225596	ELF1	PWWP2B
G3 del	en_chr10:134225356-134225596	ARNT	PWWP2B
G3 del	en_chr10:134266616-134267060	CREB1	PWWP2B
G3 del	en_chr10:134225356-134225596	ZNF354C	PWWP2B
G3 del	en_chr10:134266616-134267060	ZNF354C	PWWP2B
G3 del	en_chr10:134352832-134353219	BRCA1	PWWP2B
G3 del	en_chr10:134266616-134267060	SP1	PWWP2B
G3 del	en_chr10:134225356-134225596	SP1	PWWP2B
G3 del	en_chr10:134260341-134260546	ATM	PWWP2B
G3 del	en_chr10:134221970-134222202	ATM	PWWP2B
G3 del	en_chr10:134266616-134267060	GABPA	PWWP2B
G3 del	en_chr10:134352832-134353219	NR3C1	PWWP2B
G3 del	en_chr10:134221970-134222202	ZNF354C	PWWP2B
G3 del	en_chr10:134260341-134260546	GABPA	PWWP2B
G3 del	en_chr10:134221970-134222202	ELF1	PWWP2B
G3 del	en_chr10:134352832-134353219	TEAD1	PWWP2B
G3 del	en_chr10:134266616-134267060	SP4	PWWP2B
G3 del	en_chr10:134260341-134260546	ELF1	PWWP2B
G3 del	en_chr10:134352832-134353219	GTF2I	PWWP2B
G3 del	en_chr10:134225356-134225596	SP4	PWWP2B
G3 del	en_chr12:49267159-49267283	CEBPG	RND1
G3 del	en_chr12:49276307-49276420	HMGA2	RND1
G3 del	en_chr12:49267159-49267283	TEF	RND1
G3 del	en_chr12:49267159-49267283	SPI1	RND1
G3 del	en_chr12:49277442-49277626	EGR4	RND1
G3 del	en_chr12:49267159-49267283	ELF1	RND1
G3 del	en_chr12:49276307-49276420	SPI1	RND1
G3 del	en_chr12:49267159-49267283	STAT3	RND1
G3 del	en_chr12:49276307-49276420	PLAU	RND1
G3 del	en_chr6:157936149-157936334	SIX4	ZDHHC14
G3 del	en_chr6:157857242-157857636	ZNF333	ZDHHC14
G3 del	en_chr6:157857242-157857636	MEIS2	ZDHHC14
G3 del	en_chr6:157857242-157857636	SP4	ZDHHC14
G3 del	en_chr6:157857242-157857636	PLAG1	ZDHHC14
G3 del	en_chr6:157857242-157857636	SOX4	ZDHHC14
G3 del	en_chr6:157936149-157936334	ZNF354C	ZDHHC14
G3 del	en_chr6:157936149-157936334	MEIS2	ZDHHC14
G3 del	en_chr6:157936149-157936334	TEAD1	ZDHHC14
G3 del	en_chr6:157936149-157936334	SMAD9	ZDHHC14
G3 del	en_chr10:133763722-133764008	PBX3	BNIP3
G3 del	en_chr10:133776164-133776302	RUNX3	BNIP3
G3 del	en_chr10:133763722-133764008	NKX2-5	BNIP3
G3 del	en_chr10:133763722-133764008	TGIF2	BNIP3
G3 del	en_chr10:133763722-133764008	HOXC11	BNIP3
G3 del	en_chr10:133776164-133776302	ZBTB4	BNIP3
G3 del	en_chr10:133763722-133764008	HOXA6	BNIP3
G3 del	en_chr10:133763722-133764008	HOXA7	BNIP3
G3 del	en_chr10:133836748-133836839	TGIF2	BNIP3
G3 del	en_chr10:133763722-133764008	HMGA2	BNIP3
G3 del	en_chr22:46423205-46423605	HES1	PRR34
G3 del	en_chr22:46467914-46468476	HES1	PRR34
G3 del	en_chr12:44910336-44910664	DLX2	NELL2
G3 del	en_chr12:45241724-45241928	ELK1	NELL2
G3 del	en_chr12:45264449-45264779	SIX1	NELL2
G3 del	en_chr12:44910336-44910664	VAX2	NELL2
G3 del	en_chr12:45241724-45241928	TCF7L2	NELL2
G3 del	en_chr12:44910336-44910664	PRRX1	NELL2
G3 del	en_chr12:44944990-44945321	SIX1	NELL2
G3 del	en_chr12:44944990-44945321	EMX2	NELL2
G3 del	en_chr12:45236452-45236616	VSX1	NELL2
G3 del	en_chr12:45264449-45264779	DLX2	NELL2
G3 del	en_chr12:44910336-44910664	MEF2C	NELL2
G3 del	en_chr12:44944990-44945321	ARX	NELL2
G3 del	en_chr12:44910336-44910664	TCF3	NELL2
G3 del	en_chr12:44936022-44936417	BCL6	NELL2
G3 del	en_chr12:44944990-44945321	VSX1	NELL2
G3 del	en_chr12:44944990-44945321	POU3F1	NELL2
G3 del	en_chr12:44976377-44976736	PRRX1	NELL2
G3 del	en_chr12:44944990-44945321	LHX2	NELL2
G3 del	en_chr12:44944990-44945321	VAX2	NELL2
G3 del	en_chr12:44944990-44945321	MEF2D	NELL2
G3 del	en_chr12:44936022-44936417	PRRX1	NELL2
G3 del	en_chr12:44944990-44945321	GBX2	NELL2
G3 del	en_chr12:44944990-44945321	DLX1	NELL2
G3 del	en_chr12:45264449-45264779	PRRX1	NELL2
G3 del	en_chr12:44944990-44945321	DLX2	NELL2
G3 del	en_chr12:44936022-44936417	HNF4A	NELL2
G3 del	en_chr12:45241724-45241928	TCF3	NELL2
G3 del	en_chr12:44944990-44945321	PRRX1	NELL2
G3 del	en_chr12:44976377-44976736	ELK1	NELL2
G3 del	en_chr12:44976377-44976736	HNF4A	NELL2
G3 del	en_chr12:44944990-44945321	PAX7	NELL2
G3 del	en_chr12:44910336-44910664	BCL6	NELL2
G3 del	en_chr12:44936022-44936417	TCF7L1	NELL2
G3 del	en_chr12:45241724-45241928	TCF7L1	NELL2
G3 del	en_chr12:44976377-44976736	TCF7L1	NELL2
G3 del	en_chr12:44910336-44910664	EMX2	NELL2
G3 del	en_chr12:45236452-45236616	TCF3	NELL2
G3 del	en_chr12:44910336-44910664	HMX1	NELL2
G3 del	en_chr12:44936022-44936417	TCF3	NELL2
G3 del	en_chr12:45264449-45264779	VAX2	NELL2
G3 del	en_chr12:44910336-44910664	DLX1	NELL2
G3 del	en_chr12:45236452-45236616	HMX1	NELL2
G3 del	en_chr12:45264449-45264779	STAT4	NELL2
G3 del	en_chr6:116550472-116550927	PBX3	TSPYL4
G3 del	en_chr6:116550472-116550927	ATF4	TSPYL4
G3 del	en_chr6:116550472-116550927	PLAU	TSPYL4
G3 del	en_chr6:116550472-116550927	USF1	TSPYL4
G3 del	en_chr6:116550472-116550927	ZBTB4	TSPYL4
G3 del	en_chr10:134001237-134001611	OVOL2	JAKMIP3
G3 del	en_chr10:133873763-133873900	TP53	JAKMIP3
G3 del	en_chr10:133879247-133879524	HOXA11	JAKMIP3
G3 del	en_chr10:133879247-133879524	HOXD13	JAKMIP3
G3 del	en_chr10:133879247-133879524	TCF3	JAKMIP3
G3 del	en_chr10:134001237-134001611	HNF4A	JAKMIP3
G3 del	en_chr22:50364350-50364715	SP4	PIM3
G3 del	en_chr22:50364350-50364715	SMAD4	PIM3
G3 del	en_chr22:50364350-50364715	MEIS2	PIM3
G3 del	en_chr22:50364350-50364715	ZEB1	PIM3
G3 del	en_chr22:50364350-50364715	ZNF354C	PIM3
G3 del	en_chr22:50364350-50364715	MAFK	PIM3
G3 del	en_chr22:50364350-50364715	CREB1	PIM3
G3 del	en_chr10:121452837-121453189	TCF3	INPP5F
G3 del	en_chr10:121452837-121453189	ETS2	INPP5F
G3 del	en_chr10:121452837-121453189	SPTBN1	INPP5F
G3 del	en_chr10:121503034-121503182	OVOL2	INPP5F
G3 del	en_chr10:121452837-121453189	HOXC11	INPP5F
G3 del	en_chr10:121452837-121453189	ELK1	INPP5F
G3 del	en_chr10:121544240-121544543	HNF4A	INPP5F
G3 del	en_chr10:121544240-121544543	ZNF333	INPP5F
G3 del	en_chr10:121503034-121503182	EGR4	INPP5F
G3 del	en_chr10:121452837-121453189	STAT4	INPP5F
G3 del	en_chr10:121544240-121544543	NR4A2	INPP5F
G3 del	en_chr10:121544240-121544543	USF1	INPP5F
G3 del	en_chr10:121452837-121453189	HNF4A	INPP5F
G3 del	en_chr10:121452837-121453189	FOXJ1	INPP5F
G3 del	en_chr10:121452837-121453189	NKX2-5	INPP5F
G3 del	en_chr10:121503034-121503182	NKX2-5	INPP5F
G3 del	en_chr10:121452837-121453189	TP53	INPP5F
G3 del	en_chr22:50743986-50744741	GABPA	DENND6B
G3 del	en_chr22:50744748-50744986	ZBTB7A	DENND6B
G3 del	en_chr22:50743436-50743850	ETS1	DENND6B
G3 del	en_chr22:50742925-50743370	CREB1	DENND6B
G3 del	en_chr22:50743436-50743850	ATM	DENND6B
G3 del	en_chr22:50742925-50743370	ARX	DENND6B
G3 del	en_chr22:50742925-50743370	SIX4	DENND6B
G3 del	en_chr22:50742925-50743370	ATM	DENND6B
G3 del	en_chr22:50743986-50744741	ARNT	DENND6B
G3 del	en_chr22:50742925-50743370	EMX2	DENND6B
G3 del	en_chr22:50743986-50744741	CREB1	DENND6B
G3 del	en_chr22:50743986-50744741	TFCP2	DENND6B
G3 del	en_chr22:50743436-50743850	ETV1	DENND6B
G3 del	en_chr22:50743436-50743850	TCF12	DENND6B
G3 del	en_chr22:50743986-50744741	ETS1	DENND6B
G3 del	en_chr22:50742925-50743370	ZBTB7A	DENND6B
G3 del	en_chr22:50743986-50744741	SP1	DENND6B
G3 del	en_chr22:50744748-50744986	ATM	DENND6B
G3 del	en_chr22:50743986-50744741	ETV1	DENND6B
G3 del	en_chr22:50743986-50744741	TEAD1	DENND6B
G3 del	en_chr22:50742925-50743370	RFX7	DENND6B
G3 del	en_chr22:50743986-50744741	ATM	DENND6B
G3 del	en_chr22:50743986-50744741	ZBTB7A	DENND6B
G3 del	en_chr22:50743986-50744741	TCF12	DENND6B
G3 del	en_chr22:50743436-50743850	GABPA	DENND6B
G3 del	en_chr22:50743986-50744741	ZNF333	DENND6B
G3 del	en_chr22:50743986-50744741	TP53	DENND6B
G3 del	en_chr22:50742925-50743370	SP1	DENND6B
G3 del	en_chr6:157639061-157639494	TCF3	TMEM242
G3 del	en_chr6:157695432-157695688	ELK1	TMEM242
G3 del	en_chr6:157639061-157639494	SP1	TMEM242
G3 del	en_chr6:157738321-157738749	HLF	TMEM242
G3 del	en_chr6:157738321-157738749	ELK1	TMEM242
G3 del	en_chr6:157726321-157726550	ATF1	TMEM242
G3 del	en_chr6:157695432-157695688	OVOL2	TMEM242
G3 del	en_chr6:157695432-157695688	TRIM28	TMEM242
G3 del	en_chr6:157542479-157542718	NRF1	TMEM242
G3 del	en_chr6:157695432-157695688	EGR4	TMEM242
G3 del	en_chr6:157639061-157639494	ELK1	TMEM242
G3 del	en_chr6:157542479-157542718	ETS2	TMEM242
G3 del	en_chr6:157695432-157695688	SPTBN1	TMEM242
G3 del	en_chr6:157639061-157639494	TCF7L1	TMEM242
G3 del	en_chr6:157639061-157639494	GTF2IRD1	TMEM242
G3 del	en_chr6:157639061-157639494	MEF2C	TMEM242
G3 del	en_chr6:157738321-157738749	ETS2	TMEM242
G3 del	en_chr22:49317056-49317423	HOXD13	FAM19A5
G3 del	en_chr22:48729064-48729229	CREB1	FAM19A5
G3 del	en_chr22:48932801-48933188	TEF	FAM19A5
G3 del	en_chr22:49157619-49157940	CEBPG	FAM19A5
G3 del	en_chr22:48932801-48933188	STAT3	FAM19A5
G3 del	en_chr22:48932801-48933188	SREBF2	FAM19A5
G3 del	en_chr22:48963094-48963472	NKX2-5	FAM19A5
G3 del	en_chr22:49546517-49546852	HOXA6	FAM19A5
G3 del	en_chr22:49001738-49001947	HAND2	FAM19A5
G3 del	en_chr22:49026073-49026269	CEBPG	FAM19A5
G3 del	en_chr22:48963094-48963472	CEBPG	FAM19A5
G3 del	en_chr22:49157619-49157940	SP100	FAM19A5
G3 del	en_chr22:48973025-48973426	EN1	FAM19A5
G3 del	en_chr22:49317056-49317423	HOXD10	FAM19A5
G3 del	en_chr22:48729064-48729229	PLAU	FAM19A5
G3 del	en_chr22:49157619-49157940	HMGA2	FAM19A5
G3 del	en_chr22:48932801-48933188	HOXC11	FAM19A5
G3 del	en_chr22:49026073-49026269	PLAU	FAM19A5
G3 del	en_chr22:49317056-49317423	CREB1	FAM19A5
G3 del	en_chr22:49546517-49546852	NKX2-5	FAM19A5
G3 del	en_chr22:49546517-49546852	CEBPG	FAM19A5
G3 del	en_chr22:49026073-49026269	HMGA2	FAM19A5
G3 del	en_chr22:49157619-49157940	ELF4	FAM19A5
G3 del	en_chr22:48963094-48963472	HAND2	FAM19A5
G3 del	en_chr22:49001738-49001947	TP53	FAM19A5
G3 del	en_chr22:49157619-49157940	NKX2-5	FAM19A5
G3 del	en_chr22:48963094-48963472	RUNX3	FAM19A5
G3 del	en_chr22:48963094-48963472	SREBF2	FAM19A5
G3 del	en_chr22:49157619-49157940	HOXC11	FAM19A5
G3 del	en_chr22:49317056-49317423	CEBPG	FAM19A5
G3 del	en_chr22:48841400-48841543	CREB1	FAM19A5
G3 del	en_chr22:49546517-49546852	HMGA2	FAM19A5
G3 del	en_chr22:49546517-49546852	HOXC11	FAM19A5
G3 del	en_chr22:49026073-49026269	CREB1	FAM19A5
G3 del	en_chr6:138523816-138523995	ELF4	PBOV1
G3 del	en_chr6:138523816-138523995	SOX9	PBOV1
G3 del	en_chr6:138523816-138523995	PLAU	PBOV1
G3 del	en_chr6:138523816-138523995	FOXJ1	PBOV1
G4 del	en_chr19:20606211-20606644	ETV7	ZNF737
G4 del	en_chr19:20606211-20606644	SPI1	ZNF737
G4 del	en_chr19:20606211-20606644	ELF4	ZNF737
G4 del	en_chr19:20606211-20606644	NR2C2	ZNF737
whole glioma del	en_chr10:119686098-119686357	TCF3	RAB11FIP2
whole glioma del	en_chr10:119686098-119686357	SPI1	RAB11FIP2
whole glioma del	en_chr10:119686098-119686357	ETS2	RAB11FIP2
whole glioma del	en_chr10:119686098-119686357	ELF5	RAB11FIP2
whole glioma del	en_chr10:119686098-119686357	NKX2-5	RAB11FIP2
whole glioma del	en_chr10:119686098-119686357	SIX6	RAB11FIP2
whole glioma del	en_chr10:119686098-119686357	FOXD3	RAB11FIP2
whole glioma del	en_chr10:120072477-120072945	HOXD11	FAM204A
whole glioma del	en_chr10:120072477-120072945	TCF3	FAM204A
whole glioma del	en_chr10:120072477-120072945	HOXA7	FAM204A
whole glioma del	en_chr10:120072477-120072945	HOXD10	FAM204A
whole glioma del	en_chr10:120072477-120072945	HOXD13	FAM204A
whole glioma del	en_chr10:120571838-120572088	LEF1	CACUL1
whole glioma del	en_chr10:120571838-120572088	HOXA7	CACUL1
whole glioma del	en_chr10:123539603-123539774	SPI1	ATE1
whole glioma del	en_chr10:123539603-123539774	HOXA5	ATE1
whole glioma del	en_chr10:123539603-123539774	TGIF2	ATE1
whole glioma del	en_chr10:123539603-123539774	GATA3	ATE1
whole glioma del	en_chr10:125994221-125994735	HOXB4	OAT
whole glioma del	en_chr10:125994221-125994735	HOXC4	OAT
whole glioma del	en_chr10:125994221-125994735	HOXD3	OAT
whole glioma del	en_chr10:125994221-125994735	SPI1	OAT
whole glioma del	en_chr10:125994221-125994735	HOXB7	OAT
whole glioma del	en_chr10:125994221-125994735	CEBPB	OAT
whole glioma del	en_chr10:125994221-125994735	CEBPG	OAT
whole glioma del	en_chr10:125994221-125994735	EMX2	OAT
whole glioma del	en_chr10:125994221-125994735	EN1	OAT
whole glioma del	en_chr10:125994221-125994735	HOXA7	OAT
whole glioma del	en_chr10:125994221-125994735	BARX1	OAT
whole glioma del	en_chr10:125994221-125994735	HOXB5	OAT
whole glioma del	en_chr10:125994221-125994735	BARX2	OAT
whole glioma del	en_chr10:125994221-125994735	NKX2-5	OAT
whole glioma del	en_chr10:125994221-125994735	HOXB6	OAT
whole glioma del	en_chr10:125994221-125994735	MSX1	OAT
whole glioma del	en_chr10:125994221-125994735	VAX1	OAT
whole glioma del	en_chr10:125994221-125994735	PAX7	OAT
whole glioma del	en_chr10:125994221-125994735	GSX2	OAT
whole glioma del	en_chr10:125994221-125994735	CEBPD	OAT
whole glioma del	en_chr10:125994221-125994735	HOXA6	OAT
whole glioma del	en_chr10:125994221-125994735	TGIF2	OAT
whole glioma del	en_chr10:125994221-125994735	HOXC5	OAT
whole glioma del	en_chr10:125994221-125994735	HOXA2	OAT
whole glioma del	en_chr10:125994221-125994735	YY2	OAT
whole glioma del	en_chr10:125994221-125994735	LBX2	OAT
whole glioma del	en_chr10:126712433-126712623	NKX2-5	ZRANB1
whole glioma del	en_chr10:126712433-126712623	NKX2-8	ZRANB1
whole glioma del	en_chr10:131436691-131436981	CREB1	MGMT
whole glioma del	en_chr10:131436691-131436981	TCF3	MGMT
whole glioma del	en_chr10:131436691-131436981	NR3C1	MGMT
whole glioma del	en_chr10:131436691-131436981	BPTF	MGMT
whole glioma del	en_chr10:131438209-131438380	SOX4	MGMT
whole glioma del	en_chr10:131438209-131438380	TCF3	MGMT
whole glioma del	en_chr10:131438209-131438380	MAFK	MGMT
whole glioma del	en_chr10:134122010-134122092	RREB1	STK32C
whole glioma del	en_chr10:134122010-134122092	KLF6	STK32C
whole glioma del	en_chr10:134330832-134331178	ELF5	INPP5A
whole glioma del	en_chr10:134330832-134331178	KLF6	INPP5A
whole glioma del	en_chr10:134330832-134331178	HOXB7	INPP5A
whole glioma del	en_chr10:134330832-134331178	PRRX1	INPP5A
whole glioma del	en_chr10:134330832-134331178	MEF2D	INPP5A
whole glioma del	en_chr10:134330832-134331178	ZIC1	INPP5A
whole glioma del	en_chr10:134330832-134331178	HOXA7	INPP5A
whole glioma del	en_chr10:134330832-134331178	MEF2C	INPP5A
whole glioma del	en_chr10:134330832-134331178	SP3	INPP5A
whole glioma del	en_chr10:134330832-134331178	ELF4	INPP5A
whole glioma del	en_chr10:134330832-134331178	SREBF2	INPP5A
whole glioma del	en_chr10:134360968-134361428	KLF6	INPP5A
whole glioma del	en_chr10:134360968-134361428	ELF1	INPP5A
whole glioma del	en_chr10:134360968-134361428	HAND2	INPP5A
whole glioma del	en_chr10:134360968-134361428	HOXC5	INPP5A
whole glioma del	en_chr10:134360968-134361428	TGIF2	INPP5A
whole glioma del	en_chr10:134360968-134361428	STAT3	INPP5A
whole glioma del	en_chr10:134360968-134361428	GATA4	INPP5A
whole glioma del	en_chr10:134360968-134361428	SPI1	INPP5A
whole glioma del	en_chr10:134360968-134361428	ZIC1	INPP5A
whole glioma del	en_chr10:134360968-134361428	VAX1	INPP5A
whole glioma del	en_chr10:134360968-134361428	LEF1	INPP5A
whole glioma del	en_chr10:134360968-134361428	EN1	INPP5A
whole glioma del	en_chr10:134360968-134361428	ETS2	INPP5A
whole glioma del	en_chr10:134360968-134361428	HMGA2	INPP5A
whole glioma del	en_chr10:134360968-134361428	ELF4	INPP5A
whole glioma del	en_chr10:134373708-134374041	PRRX1	INPP5A
whole glioma del	en_chr10:134373708-134374041	NKX2-5	INPP5A
whole glioma del	en_chr10:134385594-134385710	ETV2	INPP5A
whole glioma del	en_chr10:134385594-134385710	ELF4	INPP5A
whole glioma del	en_chr10:134430075-134430311	ZIC1	INPP5A
whole glioma del	en_chr10:134430075-134430311	KLF6	INPP5A
whole glioma del	en_chr10:134430075-134430311	RUNX3	INPP5A
whole glioma del	en_chr10:134430075-134430311	RREB1	INPP5A
whole glioma del	en_chr10:134430075-134430311	EGR4	INPP5A
whole glioma del	en_chr10:134430075-134430311	CBFB	INPP5A
whole glioma del	en_chr10:134430075-134430311	HIF1A	INPP5A
whole glioma del	en_chr10:135322182-135322530	GATA4	CYP2E1
whole glioma del	en_chr10:135322182-135322530	HOXD13	CYP2E1
whole glioma del	en_chr10:135322182-135322530	HOXC11	CYP2E1
whole glioma del	en_chr10:135322182-135322530	NKX3-2	CYP2E1
whole glioma del	en_chr10:135322182-135322530	NKX2-8	CYP2E1
whole glioma del	en_chr10:135322182-135322530	FOXJ1	CYP2E1
whole glioma del	en_chr10:135322182-135322530	HMGA2	CYP2E1
whole glioma del	en_chr10:135322182-135322530	HOXD11	CYP2E1
whole glioma del	en_chr10:135322182-135322530	SPI1	CYP2E1
whole glioma del	en_chr10:135322182-135322530	CEBPG	CYP2E1
whole glioma del	en_chr10:135322182-135322530	HOXA6	CYP2E1
whole glioma del	en_chr10:135322182-135322530	HOXD10	CYP2E1
whole glioma del	en_chr10:135322182-135322530	OTX1	CYP2E1
whole glioma del	en_chr10:135322182-135322530	HOXA11	CYP2E1
whole glioma del	en_chr10:135322182-135322530	HOXB6	CYP2E1
whole glioma del	en_chr10:135322182-135322530	HOXA7	CYP2E1
whole glioma del	en_chr10:135342737-135342867	TEAD2	CYP2E1
whole glioma del	en_chr10:135342737-135342867	EBF2	CYP2E1
whole glioma del	en_chr10:135342737-135342867	GATA3	CYP2E1
whole glioma del	en_chr10:135342737-135342867	GATA4	CYP2E1
whole glioma del	en_chr12:43159561-43159769	TGIF2	PRICKLE1
whole glioma del	en_chr12:43379522-43379565	SOX9	PRICKLE1
whole glioma del	en_chr12:43379522-43379565	MEF2D	PRICKLE1
whole glioma del	en_chr12:43379522-43379565	SREBF2	PRICKLE1
whole glioma del	en_chr12:44910336-44910664	TCF3	NELL2
whole glioma del	en_chr12:44910336-44910664	MEF2C	NELL2
whole glioma del	en_chr12:44910336-44910664	DLX2	NELL2
whole glioma del	en_chr12:44910336-44910664	BCL6	NELL2
whole glioma del	en_chr12:44910336-44910664	PRRX1	NELL2
whole glioma del	en_chr12:44910336-44910664	EMX2	NELL2
whole glioma del	en_chr12:44910336-44910664	DLX1	NELL2
whole glioma del	en_chr12:44936022-44936417	PRRX1	NELL2
whole glioma del	en_chr12:44936022-44936417	TCF7L1	NELL2
whole glioma del	en_chr12:44936022-44936417	HNF4A	NELL2
whole glioma del	en_chr12:44936022-44936417	TCF3	NELL2
whole glioma del	en_chr12:44936022-44936417	BCL6	NELL2
whole glioma del	en_chr12:44944990-44945321	VSX1	NELL2
whole glioma del	en_chr12:44944990-44945321	LHX2	NELL2
whole glioma del	en_chr12:44944990-44945321	DLX2	NELL2
whole glioma del	en_chr12:44944990-44945321	EMX2	NELL2
whole glioma del	en_chr12:44944990-44945321	MEF2D	NELL2
whole glioma del	en_chr12:44944990-44945321	PRRX1	NELL2
whole glioma del	en_chr12:44944990-44945321	SIX1	NELL2
whole glioma del	en_chr12:44944990-44945321	ARX	NELL2
whole glioma del	en_chr12:44944990-44945321	PAX7	NELL2
whole glioma del	en_chr12:44944990-44945321	DLX1	NELL2
whole glioma del	en_chr12:44976377-44976736	TCF7L1	NELL2
whole glioma del	en_chr12:44976377-44976736	RORB	NELL2
whole glioma del	en_chr12:44976377-44976736	HNF4A	NELL2
whole glioma del	en_chr12:44976377-44976736	PRRX1	NELL2
whole glioma del	en_chr12:44976377-44976736	ELK1	NELL2
whole glioma del	en_chr12:45236452-45236616	TCF3	NELL2
whole glioma del	en_chr12:45236452-45236616	VSX1	NELL2
whole glioma del	en_chr12:45241724-45241928	EGR3	NELL2
whole glioma del	en_chr12:45241724-45241928	TCF7L1	NELL2
whole glioma del	en_chr12:45241724-45241928	ELK1	NELL2
whole glioma del	en_chr12:45241724-45241928	TCF3	NELL2
whole glioma del	en_chr12:45264449-45264779	DLX2	NELL2
whole glioma del	en_chr12:45264449-45264779	PRRX1	NELL2
whole glioma del	en_chr12:45264449-45264779	SIX1	NELL2
whole glioma del	en_chr12:45264449-45264779	STAT4	NELL2
whole glioma del	en_chr19:59087419-59087864	GTF2I	UBE2M
whole glioma del	en_chr19:59087419-59087864	TCF12	UBE2M
whole glioma del	en_chr19:59087419-59087864	ARX	UBE2M
whole glioma del	en_chr19:59087419-59087864	NR3C1	UBE2M
whole glioma del	en_chr19:59087419-59087864	ELF1	UBE2M
whole glioma del	en_chr19:59087419-59087864	POU3F1	UBE2M
whole glioma del	en_chr19:59087419-59087864	TEAD1	UBE2M
whole glioma del	en_chr19:59087419-59087864	GABPA	UBE2M
whole glioma del	en_chr19:59087419-59087864	ZNF354C	UBE2M
whole glioma del	en_chr19:59087419-59087864	ZNF333	UBE2M
whole glioma del	en_chr22:44417424-44417686	SOX4	PARVB
whole glioma del	en_chr22:44417424-44417686	ZNF354C	PARVB
whole glioma del	en_chr22:44417424-44417686	HMBOX1	PARVB
whole glioma del	en_chr22:44417424-44417686	NR3C1	PARVB
whole glioma del	en_chr22:44477224-44477450	DLX2	PARVB
whole glioma del	en_chr22:44477224-44477450	SLC20A1	PARVB
whole glioma del	en_chr22:44477224-44477450	MEIS2	PARVB
whole glioma del	en_chr22:44477224-44477450	SMAD4	PARVB
whole glioma del	en_chr22:44477224-44477450	ESX1	PARVB
whole glioma del	en_chr22:44477224-44477450	CTCF	PARVB
whole glioma del	en_chr22:44477224-44477450	TCF12	PARVB
whole glioma del	en_chr22:44477224-44477450	POU2F1	PARVB
whole glioma del	en_chr22:44477224-44477450	VAX2	PARVB
whole glioma del	en_chr22:44477224-44477450	RFX7	PARVB
whole glioma del	en_chr22:44477224-44477450	LMX1A	PARVB
whole glioma del	en_chr22:44477224-44477450	DLX1	PARVB
whole glioma del	en_chr22:45623668-45623768	ZIC1	KIAA0930
whole glioma del	en_chr22:46028588-46028889	RREB1	ATXN10
whole glioma del	en_chr22:46028588-46028889	FOXJ1	ATXN10
whole glioma del	en_chr22:46041491-46041960	SREBF2	ATXN10
whole glioma del	en_chr22:47150443-47150659	ZNF354C	TBC1D22A
whole glioma del	en_chr22:47150443-47150659	KLF12	TBC1D22A
whole glioma del	en_chr22:47173530-47173804	ZNF354C	TBC1D22A
whole glioma del	en_chr22:47173530-47173804	ZEB1	TBC1D22A
whole glioma del	en_chr22:48729064-48729229	SPI1	FAM19A5
whole glioma del	en_chr22:48729064-48729229	PLAU	FAM19A5
whole glioma del	en_chr22:48729064-48729229	KLF6	FAM19A5
whole glioma del	en_chr22:48729064-48729229	TGIF2	FAM19A5
whole glioma del	en_chr22:48729064-48729229	ARNT	FAM19A5
whole glioma del	en_chr22:48841400-48841543	SPI1	FAM19A5
whole glioma del	en_chr22:48932801-48933188	ATF1	FAM19A5
whole glioma del	en_chr22:48932801-48933188	HOXA11	FAM19A5
whole glioma del	en_chr22:48932801-48933188	REST	FAM19A5
whole glioma del	en_chr22:48932801-48933188	PGR	FAM19A5
whole glioma del	en_chr22:48932801-48933188	SREBF2	FAM19A5
whole glioma del	en_chr22:48932801-48933188	EBF2	FAM19A5
whole glioma del	en_chr22:48932801-48933188	HOXC11	FAM19A5
whole glioma del	en_chr22:48932801-48933188	STAT3	FAM19A5
whole glioma del	en_chr22:48932801-48933188	LEF1	FAM19A5
whole glioma del	en_chr22:48932801-48933188	TEF	FAM19A5
whole glioma del	en_chr22:48932801-48933188	SP3	FAM19A5
whole glioma del	en_chr22:48932801-48933188	KLF6	FAM19A5
whole glioma del	en_chr22:48963094-48963472	RUNX3	FAM19A5
whole glioma del	en_chr22:48963094-48963472	HAND2	FAM19A5
whole glioma del	en_chr22:48963094-48963472	GATA3	FAM19A5
whole glioma del	en_chr22:48963094-48963472	TCF7	FAM19A5
whole glioma del	en_chr22:48963094-48963472	SREBF2	FAM19A5
whole glioma del	en_chr22:48963094-48963472	KLF6	FAM19A5
whole glioma del	en_chr22:48963094-48963472	NKX2-5	FAM19A5
whole glioma del	en_chr22:48973025-48973426	KLF6	FAM19A5
whole glioma del	en_chr22:48973025-48973426	TGIF2	FAM19A5
whole glioma del	en_chr22:48973025-48973426	EN1	FAM19A5
whole glioma del	en_chr22:48973025-48973426	ELF5	FAM19A5
whole glioma del	en_chr22:48973025-48973426	SPI1	FAM19A5
whole glioma del	en_chr22:48973025-48973426	POU6F1	FAM19A5
whole glioma del	en_chr22:49001738-49001947	TP53	FAM19A5
whole glioma del	en_chr22:49001738-49001947	KLF6	FAM19A5
whole glioma del	en_chr22:49001738-49001947	HAND2	FAM19A5
whole glioma del	en_chr22:49001738-49001947	ARNT	FAM19A5
whole glioma del	en_chr22:49026073-49026269	KLF6	FAM19A5
whole glioma del	en_chr22:49026073-49026269	ATF1	FAM19A5
whole glioma del	en_chr22:49026073-49026269	ARNT	FAM19A5
whole glioma del	en_chr22:49026073-49026269	PLAU	FAM19A5
whole glioma del	en_chr22:49026073-49026269	TGIF2	FAM19A5
whole glioma del	en_chr22:49026073-49026269	CEBPD	FAM19A5
whole glioma del	en_chr22:49026073-49026269	HMGA2	FAM19A5
whole glioma del	en_chr22:49157619-49157940	HOXD11	FAM19A5
whole glioma del	en_chr22:49157619-49157940	CEBPB	FAM19A5
whole glioma del	en_chr22:49157619-49157940	ELF4	FAM19A5
whole glioma del	en_chr22:49157619-49157940	KLF6	FAM19A5
whole glioma del	en_chr22:49157619-49157940	NKX2-5	FAM19A5
whole glioma del	en_chr22:49157619-49157940	SP100	FAM19A5
whole glioma del	en_chr22:49157619-49157940	HOXC11	FAM19A5
whole glioma del	en_chr22:49157619-49157940	HOXA11	FAM19A5
whole glioma del	en_chr22:49157619-49157940	SPI1	FAM19A5
whole glioma del	en_chr22:49157619-49157940	HMGA2	FAM19A5
whole glioma del	en_chr22:49317056-49317423	HOXB6	FAM19A5
whole glioma del	en_chr22:49317056-49317423	HOXD13	FAM19A5
whole glioma del	en_chr22:49317056-49317423	TGIF2	FAM19A5
whole glioma del	en_chr22:49317056-49317423	YBX1	FAM19A5
whole glioma del	en_chr22:49317056-49317423	KLF6	FAM19A5
whole glioma del	en_chr22:49317056-49317423	HOXD10	FAM19A5
whole glioma del	en_chr22:49546517-49546852	LBX2	FAM19A5
whole glioma del	en_chr22:49546517-49546852	SPI1	FAM19A5
whole glioma del	en_chr22:49546517-49546852	YY2	FAM19A5
whole glioma del	en_chr22:49546517-49546852	HOXA11	FAM19A5
whole glioma del	en_chr22:49546517-49546852	HOXD11	FAM19A5
whole glioma del	en_chr22:49546517-49546852	HMGA2	FAM19A5
whole glioma del	en_chr22:49546517-49546852	KLF6	FAM19A5
whole glioma del	en_chr22:49546517-49546852	NKX2-5	FAM19A5
whole glioma del	en_chr22:49546517-49546852	HOXC11	FAM19A5
whole glioma del	en_chr22:49546517-49546852	HOXA6	FAM19A5
whole glioma del	en_chr22:49546517-49546852	HOXB6	FAM19A5
whole glioma del	en_chr22:49546517-49546852	PBX3	FAM19A5
whole glioma del	en_chr22:49548057-49548240	TCF7	FAM19A5
whole glioma del	en_chr22:49548057-49548240	LEF1	FAM19A5
whole glioma del	en_chr22:49548057-49548240	SPI1	FAM19A5
whole glioma del	en_chr22:49548057-49548240	KLF6	FAM19A5
whole glioma del	en_chr22:49548057-49548240	REST	FAM19A5
whole glioma del	en_chr22:49548057-49548240	ELF5	FAM19A5
whole glioma del	en_chr22:50364350-50364715	SP4	PIM3
whole glioma del	en_chr22:50364350-50364715	MEIS2	PIM3
whole glioma del	en_chr22:50364350-50364715	ZEB1	PIM3
whole glioma del	en_chr22:50364350-50364715	CREB1	PIM3
whole glioma del	en_chr22:50364350-50364715	MAFK	PIM3
whole glioma del	en_chr22:50364350-50364715	ZNF354C	PIM3
whole glioma del	en_chr22:50364350-50364715	SMAD4	PIM3
whole glioma del	en_chr22:50364350-50364715	POU2F1	PIM3
whole glioma del	en_chr22:50364350-50364715	ZIC3	PIM3
whole glioma del	en_chr22:50742925-50743370	ZBTB7A	DENND6B
whole glioma del	en_chr22:50742925-50743370	PAX7	DENND6B
whole glioma del	en_chr22:50742925-50743370	EMX2	DENND6B
whole glioma del	en_chr22:50742925-50743370	CREB1	DENND6B
whole glioma del	en_chr22:50742925-50743370	SP1	DENND6B
whole glioma del	en_chr22:50742925-50743370	ELF1	DENND6B
whole glioma del	en_chr22:50743436-50743850	ETS1	DENND6B
whole glioma del	en_chr22:50743436-50743850	GABPA	DENND6B
whole glioma del	en_chr22:50743986-50744741	GABPA	DENND6B
whole glioma del	en_chr22:50743986-50744741	CREB1	DENND6B
whole glioma del	en_chr22:50743986-50744741	ETS1	DENND6B
whole glioma del	en_chr22:50743986-50744741	ZBTB7A	DENND6B
whole glioma del	en_chr22:50743986-50744741	ARNT	DENND6B
whole glioma del	en_chr22:50743986-50744741	SPTBN1	DENND6B
whole glioma del	en_chr22:50743986-50744741	ELF1	DENND6B
whole glioma del	en_chr22:50743986-50744741	ZBTB4	DENND6B
whole glioma del	en_chr22:50743986-50744741	TEF	DENND6B
whole glioma del	en_chr22:50743986-50744741	BRCA1	DENND6B
whole glioma del	en_chr22:50743986-50744741	ZNF333	DENND6B
whole glioma del	en_chr22:50743986-50744741	SP1	DENND6B
whole glioma del	en_chr22:50743986-50744741	TP53	DENND6B
whole glioma del	en_chr22:50744748-50744986	ELF1	DENND6B
whole glioma del	en_chr22:50744748-50744986	ZBTB7A	DENND6B
whole glioma del	en_chr22:50764173-50764461	KLF6	PPP6R2
whole glioma del	en_chr22:50764173-50764461	RUNX3	PPP6R2
whole glioma del	en_chr22:50764173-50764461	SP3	PPP6R2
whole glioma del	en_chr22:50784754-50785397	LTF	PPP6R2
whole glioma del	en_chr22:50784754-50785397	HOXA7	PPP6R2
whole glioma del	en_chr22:50784754-50785397	ATF1	PPP6R2
whole glioma del	en_chr22:50784754-50785397	NKX2-5	PPP6R2
whole glioma del	en_chr22:50784754-50785397	TGIF2	PPP6R2
whole glioma del	en_chr22:50784754-50785397	REST	PPP6R2
whole glioma del	en_chr22:50784754-50785397	PBX3	PPP6R2
whole glioma del	en_chr22:50784754-50785397	HOXC5	PPP6R2
whole glioma del	en_chr22:50784754-50785397	HOXB4	PPP6R2
whole glioma del	en_chr22:50784754-50785397	ZBTB4	PPP6R2
whole glioma del	en_chr22:50784754-50785397	ELF1	PPP6R2
whole glioma del	en_chr22:50784754-50785397	ZBTB7A	PPP6R2
whole glioma del	en_chr22:50784754-50785397	KLF6	PPP6R2
whole glioma del	en_chr22:50815545-50815813	HOXD10	PPP6R2
whole glioma del	en_chr22:50815545-50815813	NKX2-5	PPP6R2
whole glioma del	en_chr22:50815545-50815813	SREBF2	PPP6R2
whole glioma del	en_chr22:50815545-50815813	HOXD13	PPP6R2
whole glioma del	en_chr6:116550472-116550927	KLF6	TSPYL4
whole glioma del	en_chr6:116550472-116550927	PLAU	TSPYL4
whole glioma del	en_chr6:116550472-116550927	PBX3	TSPYL4
whole glioma del	en_chr6:116550472-116550927	ZIC1	TSPYL4
whole glioma del	en_chr6:116550472-116550927	ATF4	TSPYL4
whole glioma del	en_chr6:116550472-116550927	ETV4	TSPYL4
whole glioma del	en_chr6:116550472-116550927	ATF1	TSPYL4
whole glioma del	en_chr6:116550472-116550927	USF1	TSPYL4
whole glioma del	en_chr6:116550472-116550927	ZBTB4	TSPYL4
whole glioma del	en_chr6:122769670-122769957	MEF2C	SERINC1
whole glioma del	en_chr6:122769670-122769957	HOXC11	SERINC1
whole glioma del	en_chr6:122769670-122769957	HOXA7	SERINC1
whole glioma del	en_chr6:122769670-122769957	HSF1	SERINC1
whole glioma del	en_chr6:122769670-122769957	BARX1	SERINC1
whole glioma del	en_chr6:122769670-122769957	HOXD11	SERINC1
whole glioma del	en_chr6:122769670-122769957	HOXA2	SERINC1
whole glioma del	en_chr6:122769670-122769957	NKX2-5	SERINC1
whole glioma del	en_chr6:122769670-122769957	HOXB6	SERINC1
whole glioma del	en_chr6:122769670-122769957	POU6F1	SERINC1
whole glioma del	en_chr6:122769670-122769957	LBX2	SERINC1
whole glioma del	en_chr6:122769670-122769957	MSX1	SERINC1
whole glioma del	en_chr6:122769670-122769957	MEF2D	SERINC1
whole glioma del	en_chr6:122769670-122769957	HOXB5	SERINC1
whole glioma del	en_chr6:122769670-122769957	TCF3	SERINC1
whole glioma del	en_chr6:122769670-122769957	HOXA11	SERINC1
whole glioma del	en_chr6:122769670-122769957	HNF4A	SERINC1
whole glioma del	en_chr6:122769670-122769957	HMGA2	SERINC1
whole glioma del	en_chr6:122769670-122769957	ELF4	SERINC1
whole glioma del	en_chr6:122769670-122769957	EN1	SERINC1
whole glioma del	en_chr6:122769670-122769957	TCF7	SERINC1
whole glioma del	en_chr6:126197747-126198095	HOXA6	HINT3
whole glioma del	en_chr6:126197747-126198095	HOXD13	HINT3
whole glioma del	en_chr6:126197747-126198095	MSX1	HINT3
whole glioma del	en_chr6:126197747-126198095	BARX1	HINT3
whole glioma del	en_chr6:126197747-126198095	HOXD11	HINT3
whole glioma del	en_chr6:126197747-126198095	HOXA11	HINT3
whole glioma del	en_chr6:126197747-126198095	HOXB7	HINT3
whole glioma del	en_chr6:126197747-126198095	HOXC11	HINT3
whole glioma del	en_chr6:126197747-126198095	TCF7	HINT3
whole glioma del	en_chr6:126197747-126198095	HOXB6	HINT3
whole glioma del	en_chr6:126197747-126198095	TGIF2	HINT3
whole glioma del	en_chr6:126197747-126198095	HOXB4	HINT3
whole glioma del	en_chr6:126197747-126198095	GSC	HINT3
whole glioma del	en_chr6:126197747-126198095	LBX2	HINT3
whole glioma del	en_chr6:126197747-126198095	HOXA7	HINT3
whole glioma del	en_chr6:126197747-126198095	ZNF35	HINT3
whole glioma del	en_chr6:126197747-126198095	NKX3-2	HINT3
whole glioma del	en_chr6:126197747-126198095	HOXD10	HINT3
whole glioma del	en_chr6:126197747-126198095	ATF1	HINT3
whole glioma del	en_chr6:126197747-126198095	HOXC5	HINT3
whole glioma del	en_chr6:126197747-126198095	HOXA2	HINT3
whole glioma del	en_chr6:126197747-126198095	HOXB5	HINT3
whole glioma del	en_chr6:126197747-126198095	GATA4	HINT3
whole glioma del	en_chr6:126197747-126198095	HOXC4	HINT3
whole glioma del	en_chr6:126197747-126198095	EN1	HINT3
whole glioma del	en_chr6:126197747-126198095	GSX2	HINT3
whole glioma del	en_chr6:126197747-126198095	NKX2-5	HINT3
whole glioma del	en_chr6:126241150-126241321	NKX2-5	HINT3
whole glioma del	en_chr6:126241150-126241321	MSX1	HINT3
whole glioma del	en_chr6:126241150-126241321	PITX1	HINT3
whole glioma del	en_chr6:126241150-126241321	HOXA6	HINT3
whole glioma del	en_chr6:126241150-126241321	GSC	HINT3
whole glioma del	en_chr6:126241150-126241321	HOXA11	HINT3
whole glioma del	en_chr6:126241150-126241321	HOXC11	HINT3
whole glioma del	en_chr6:126241150-126241321	HOXB4	HINT3
whole glioma del	en_chr6:126241150-126241321	GSX2	HINT3
whole glioma del	en_chr6:126241150-126241321	HOXB6	HINT3
whole glioma del	en_chr6:126241150-126241321	HOXB7	HINT3
whole glioma del	en_chr6:126241150-126241321	HOXA7	HINT3
whole glioma del	en_chr6:126241150-126241321	HOXC5	HINT3
whole glioma del	en_chr6:126241150-126241321	EN1	HINT3
whole glioma del	en_chr6:126267356-126267782	GSC	HINT3
whole glioma del	en_chr6:126267356-126267782	HOXD10	HINT3
whole glioma del	en_chr6:126267356-126267782	MSX1	HINT3
whole glioma del	en_chr6:126267356-126267782	NKX2-5	HINT3
whole glioma del	en_chr6:126267356-126267782	MYBL2	HINT3
whole glioma del	en_chr6:126267356-126267782	HOXA6	HINT3
whole glioma del	en_chr6:126267356-126267782	HOXA7	HINT3
whole glioma del	en_chr6:126267356-126267782	GATA3	HINT3
whole glioma del	en_chr6:126267356-126267782	NKX2-8	HINT3
whole glioma del	en_chr6:126267356-126267782	EN1	HINT3
whole glioma del	en_chr6:126267356-126267782	GATA4	HINT3
whole glioma del	en_chr6:126267356-126267782	HOXD13	HINT3
whole glioma del	en_chr6:126267356-126267782	NKX3-2	HINT3
whole glioma del	en_chr6:126267356-126267782	BARX1	HINT3
whole glioma del	en_chr6:126267356-126267782	SPI1	HINT3
whole glioma del	en_chr6:126267356-126267782	HMGA2	HINT3
whole glioma del	en_chr6:126267356-126267782	HOXB7	HINT3
whole glioma del	en_chr6:132787299-132787948	HOXD13	STX7
whole glioma del	en_chr6:132787299-132787948	MYBL2	STX7
whole glioma del	en_chr6:132787299-132787948	PITX1	STX7
whole glioma del	en_chr6:132787299-132787948	MSX1	STX7
whole glioma del	en_chr6:132787299-132787948	NKX2-5	STX7
whole glioma del	en_chr6:132787299-132787948	TCF3	STX7
whole glioma del	en_chr6:132787299-132787948	HOXA11	STX7
whole glioma del	en_chr6:132787299-132787948	HOXD10	STX7
whole glioma del	en_chr6:132787299-132787948	HOXC11	STX7
whole glioma del	en_chr6:132787299-132787948	HOXD11	STX7
whole glioma del	en_chr6:132787299-132787948	HOXA7	STX7
whole glioma del	en_chr6:132787299-132787948	GTF2IRD1	STX7
whole glioma del	en_chr6:132811280-132811490	TGIF2	STX7
whole glioma del	en_chr6:132811280-132811490	GTF2IRD1	STX7
whole glioma del	en_chr6:132811280-132811490	ETS2	STX7
whole glioma del	en_chr6:132812514-132812803	GTF2IRD1	STX7
whole glioma del	en_chr6:132812514-132812803	TCF3	STX7
whole glioma del	en_chr6:132812514-132812803	MSX1	STX7
whole glioma del	en_chr6:132812514-132812803	NKX2-5	STX7
whole glioma del	en_chr6:132812514-132812803	MEF2C	STX7
whole glioma del	en_chr6:132812514-132812803	ZNF691	STX7
whole glioma del	en_chr6:135352829-135352991	TCF3	HBS1L
whole glioma del	en_chr6:135503898-135504621	TCF3	HBS1L
whole glioma del	en_chr6:135503898-135504621	GTF2IRD1	HBS1L
whole glioma del	en_chr6:143026336-143026552	NKX2-5	HIVEP2
whole glioma del	en_chr6:143026336-143026552	HOXD11	HIVEP2
whole glioma del	en_chr6:143026336-143026552	HOXB7	HIVEP2
whole glioma del	en_chr6:143026336-143026552	HOXB4	HIVEP2
whole glioma del	en_chr6:143026336-143026552	SPI1	HIVEP2
whole glioma del	en_chr6:143026336-143026552	LBX2	HIVEP2
whole glioma del	en_chr6:143026336-143026552	YBX1	HIVEP2
whole glioma del	en_chr6:143026336-143026552	MSX1	HIVEP2
whole glioma del	en_chr6:143026336-143026552	HOXA2	HIVEP2
whole glioma del	en_chr6:143026336-143026552	HOXD13	HIVEP2
whole glioma del	en_chr6:143026336-143026552	EMX2	HIVEP2
whole glioma del	en_chr6:143026336-143026552	HOXA11	HIVEP2
whole glioma del	en_chr6:143026336-143026552	HOXA5	HIVEP2
whole glioma del	en_chr6:143026336-143026552	HOXA7	HIVEP2
whole glioma del	en_chr6:143026336-143026552	HOXD8	HIVEP2
whole glioma del	en_chr6:143026336-143026552	PAX7	HIVEP2
whole glioma del	en_chr6:143026336-143026552	HOXD10	HIVEP2
whole glioma del	en_chr6:143026336-143026552	HOXC4	HIVEP2
whole glioma del	en_chr6:143117753-143118019	TCF3	HIVEP2
whole glioma del	en_chr6:143117753-143118019	HOXD13	HIVEP2
whole glioma del	en_chr6:143117753-143118019	HOXD10	HIVEP2
whole glioma del	en_chr6:143117753-143118019	CEBPD	HIVEP2
whole glioma del	en_chr6:143117753-143118019	SPI1	HIVEP2
whole glioma del	en_chr6:143117753-143118019	NKX2-5	HIVEP2
whole glioma del	en_chr6:143117753-143118019	ETS2	HIVEP2
whole glioma del	en_chr6:143123144-143123510	TEF	HIVEP2
whole glioma del	en_chr6:143123144-143123510	GSC	HIVEP2
whole glioma del	en_chr6:143123144-143123510	MSX1	HIVEP2
whole glioma del	en_chr6:143123144-143123510	SPI1	HIVEP2
whole glioma del	en_chr6:143123144-143123510	HOXA7	HIVEP2
whole glioma del	en_chr6:143123144-143123510	RELA	HIVEP2
whole glioma del	en_chr6:143123144-143123510	TCF3	HIVEP2
whole glioma del	en_chr6:143123144-143123510	TCF7	HIVEP2
whole glioma del	en_chr6:143124343-143124671	CEBPD	HIVEP2
whole glioma del	en_chr6:143124343-143124671	LBX2	HIVEP2
whole glioma del	en_chr6:143124343-143124671	MEF2D	HIVEP2
whole glioma del	en_chr6:143124343-143124671	HOXA7	HIVEP2
whole glioma del	en_chr6:143124343-143124671	TGIF2	HIVEP2
whole glioma del	en_chr6:143124343-143124671	TCF3	HIVEP2
whole glioma del	en_chr6:143124343-143124671	EMX2	HIVEP2
whole glioma del	en_chr6:143124343-143124671	POU6F1	HIVEP2
whole glioma del	en_chr6:143124343-143124671	PAX7	HIVEP2
whole glioma del	en_chr6:143124343-143124671	HOXB7	HIVEP2
whole glioma del	en_chr6:143124343-143124671	MEF2C	HIVEP2
whole glioma del	en_chr6:143124343-143124671	HOXD8	HIVEP2
whole glioma del	en_chr6:143124343-143124671	HOXC4	HIVEP2
whole glioma del	en_chr6:143124343-143124671	HOXB4	HIVEP2
whole glioma del	en_chr6:143124343-143124671	MSX1	HIVEP2
whole glioma del	en_chr6:143124343-143124671	HOXA2	HIVEP2
[truncated: 379 more rows]
